# Supplementary material for: Construction of an overexpression library for Mycobacterium tuberculosis
Source: Biol Methods Protoc. 2018 Aug 20;3(1):bpy009. doi: 10.1093/biomethods/bpy009 (PMC6118195; doi:10.1093/biomethods/bpy009)
Supplement: Supplementary Data [file bpy009_supplemental_tables.xlsx]

## Sheet: Table S1
Table S1
pOE	Rv	Gene	Primer F (5' to 3')	Primer R (5' to 3')	Roche Universal Probe Library Probe #	Probe seq	amplicon length	amplicon
pOE0757	Rv0001	dnaA	ggggctgatcactgacgta	ttccatctgtgctttcttgc	78	agctggag	76	ggggctgatcactgacgtacaaccacccgagctggagacccgcatcgccatcttgcgcaagaaagcacagatggaa
pOE0763	Rv0054	ssb	acgccccggatctatgac	tcccgccagatattgcac	152	gacggcga	80	acgccccggatctatgaccgtcagaccggcgaatggaaagacggcgaagcgctgttcctccggtgcaatatctggcggga
pOE0966	Rv0372c	Rv0372c	gataacggcgttgggtatgt	caggtccagcgaatccag	49	tggtggcc	75	gataacggcgttgggtatgtcgggctggtggccagcacggtacgcggcgcgtccatcctggattcgctggacctg
pOE0704	Rv0404	fadD30	ccgtaactattttcgccatga	gtaaagcggcaaccacga	61	ttgcccag	73	ccgtaactattttcgccatgagggcggcgcgccgaggttgcccagctcggtcgtttcgtggttgccgctttac
pOE0127	Rv0422c	thiD	gtcagctgttcccgttgg	ctcggcgtcgactacctc	40	gcctgctg	86	gtcagctgttcccgttggcgacgctgctgacccccaaccttgacgaggcgcgcctgctggtagatatcgaggtagtcgacgccgag
pOE0152	Rv0557	mgtA	caatcagcaatgcccaca	gacgtccatgctggcatac	140	ggcaaaga	81	caatcagcaatgcccacagcggttttcaccggagcacggtatggcaaagagctcgccgaggcgtatgccagcatggacgtc
pOE0783	Rv0651	rplJ	catcaagggcggctacat	agcttggccagtaacacctc	85	gacctgga	96	catcaagggcggctacatggacggccacccattgaccgtggccgaagtcgagcgcatcgccgacctggagtcccgcgaggtgttactggccaagct
pOE0165	Rv0666	Rv0666	caccgaggactgatgaaggt	acgctcaccacgaacaaag	9	tggtgatg	121	caccgaggactgatgaaggtgccgctgcaccctgcctgatgcctgacgtcacgatgcccgtgaagcgtggtgatgcccggggagctttgggtgtgggtccagctttgttcgtggtgagcgt
pOE0972	Rv0701	rplC	taccaggttgggcaagagtt	gaggtacccgtcacatcgac	121	gatggcag	71	taccaggttgggcaagagttgaccgcggagatcttcgccgatggcagctacgtcgatgtgacgggtacctc
pOE0176	Rv0703	rplW	ccggattccaacaagacg	gaccttgacggcaaaaatct	152	tcgccgtc	60	ccggattccaacaagacgcagatcaagatcgccgtcgagaagatttttgccgtcaaggtc
pOE0793	Rv0736	rslA	ggagttgttgccgtcgtt	caggtgatcagccgggta	70	ggcggcgg	67	ggagttgttgccgtcgttgctggcggcggtgcacaggcgtcggcgccgtacccggctgat cacctg
pOE0206	Rv0824c	desA1	aagcaacgccaactcgac	ggttttatgcagctcgtgtg	137	ggcaagaa	69	aagcaacgccaactcgaccgggaagcccgtacgggcaagaaggtcagcgcacacgagctgcataaaacc
pOE1927	Rv0998	Rv0998	tgtatcgacggttcatgtcg	tccgacaggtagtgcatcaa	48	ttcccagt	61	tgtatcgacggttcatgtcggctcgtgttcccagtccggcgttgatgcactacctgtcgga
pOE0248	Rv1194c	Rv1194c	accttgtcacggctacgg	tcaatgcgaccatcttaacg	140	tctttgcc	67	accttgtcacggctacggtcgacccagcgggtcgccttctttgccgacgttaagatggtcgcattga
pOE0250	Rv1202	dapE	cgcggatgtagccatctt	gtcacgctgaggacgacac	37	ccagggca	87	cgcggatgtagccatcttgggtgagcccaccgccggctgcatcgaggctggttgccagggcacgttgcgtgtcgtcctcagcgtgac
pOE0290	Rv1390	rpoZ	gcatcaggtggctacgaca	agatcacgagggcgtatttg	9	catcacca	94	gcatcaggtggctacgacaccccgctgggcatcaccaatccgcccatcgacgagttgctggaccgcgtctcgagcaaatacgccctcgtgatct
pOE0314	Rv1476	Rv1476	ctttgtccatgagctgagca	cgatcagcaaaacaatggtc	1	cctggagc	60	ctttgtccatgagctgagcacacccgagtttccctggagcgcgctgaccattgttttgct
pOE0346	Rv1652	argC	agtagtcgaacccaccgaag	tgtctcggggctcagttg	142	ttcttggc	109	agtagtcgaacccaccgaagctgccgtgctcggtggccatgacgccgtcttcttggccttgccgcacgggcattcggcggtgttggcgcagcaactgagccccgagaca
pOE0349	Rv1655	argD	acctgtatgccaccgaacc	ggagttgcagaagaacactcg	3	ctgctggg	95	acctgtatgccaccgaaccgggcatcgcgctggccgaggagctggtcgcgctgctgggggccgaccagcggacgcgagtgttcttctgcaactcc
pOE0350	Rv1656	argF	ggtcaccgacacctggac	ggcttcactcggtccaac	72	gccaggaa	60	ggtcaccgacacctggacgtcgatgggccaggaaaacgacgggttggaccgagtgaagcc
pOE0363	Rv1711	Rv1711	gagggactgatgctgctgac	atacgtcttgggcacctcat	152	gacggcga	81	gagggactgatgctgctgaccaatgacggcgagttggcgcaccggttgatgcatccctcccatgaggtgcccaagacgtat
pOE0431	Rv2260	Rv2260	cagttgggaagtcgacaaca	aaaaccaccacctcggagt	20	ctggctgg	60	cagttgggaagtcgacaacaacatctggctggtcggcgacgactccgaggtggtggtttt
pOE0442	Rv2373c	dnaJ2	ggttcggactcgctgctac	gcttggtgacacctgttgc	28	gcggctgg	64	ggttcggactcgctgctacgaatgcggctggatctcgaagagtgcgcaacaggtgtcaccaagc
pOE0151	Rv2437	Rv2437	gtgactccgaatctcgttgc	gcaacaggtagggttcttcg	15	tcctgctc	94	gtgactccgaatctcgttgccctcgccgggtttatcctgctcgttgccacgctcgaggtgcatgtccgccgcgtcgaagaaccctacctgttgc
pOE0956	Rv2447c	folC	catcgatccgagcctgac	gacggatagctgcgttgg	3	ctgctggg	72	catcgatccgagcctgacccggatcagcgcgttgatggacctgctgggctcgccccaacgcagctatccgtc
pOE0468	Rv2511	orn	gcccttctaccagcgaaat	cggccgaatctgtttcttc	141	tcgtcgcc	81	gcccttctaccagcgaaatcgcggccgtcgtcgccgagctttccgacggggcgggcgcgcaggaagaaacagattcggccg
pOE0477	Rv2552c	aroE	ctggtcagcaccattcca	cgtagatggcgtccaacag	10	ggaggtgg	85	ctggtcagcaccattccagcggaggtggccgcggggtatgccggcaccttggccgcgatcccggtgctgttggacgccatctacg
pOE0962	Rv2761c	hsdS	cggctctctgcatacgtg	catcaagacatgcggttgac	116	gagcctgg	61	cggctctctgcatacgtgccgttgtcgagcctggcgagcaggtcaaccgcatgtcttgatg
pOE0688	Rv2793c	truB	gggaatgaccagccatga	atgccgatcaccaacacc	160	tgccgccg	114	gggaatgaccagccatgacgtggtggggcggtgccgccgcatcttcgccacccggcgggtcggccacgcgggcaccctggacccgatggccaccggggtgttggtgatcggcat
pOE0693	Rv2846c	efpA	ggcgctgtttatcgggtat	gtcgatcgcttccttgacc	62	cagcagt	67	ggcgctgtttatcgggtatacgccgcagcaggttgcccatgcgcaggaggtcaaggaagcgatcgac
pOE0774	Rv2892c	PPE45	agctgaccggtgcgtact	gccacataaggcgtgacc	49	tggtggcc	70	agctgaccggtgcgtactgggcggggcccgcagcggcgtcgatggtggccgcggtcacgccttatgtggc
pOE0540	Rv2995c	leuB	aacccgtcgatgttcgag	aataacgccaccgacatgat	122	tcagggca	98	aacccgtcgatgttcgagccggtgcatggcagcgcgccggacatcgccggtcagggcatcgccgacccgacggcggcgatcatgtcggtggcgttatt
pOE0570	Rv3140	fadE23	gtgaccgtcgaacgacttg	ggatcaccgcagtatcagaac	148	ggcatcaa	61	gtgaccgtcgaacgacttgaacacaaactcggcatcaagggttctgatactgcggtgatcc
pOE0407	Rv3177	Rv3177	gatgcgatcgcctttgtc	acgagaatccaaggagatcaac	37	tgccctgg	61	gatgcgatcgcctttgtccgtgccctggggttcgatcaggttgatctccttggattctcgt
pOE0698	Rv3585	radA	cctcggcctatgcaaatct	gacctacctcgccgatcat	44	gctgccca	60	cctcggcctatgcaaatctgccgctgcccaccactgccgtcatgatcggcgaggtaggtc
pOE0724	Rv3646c	topA	atcaagctttttgacgacacc	ccaaacgttccaggtaggg	137	ggcaagaa	79	atcaagctttttgacgacacccacggacgccccatatatgttcgggtgggcaagaacggtccctacctggaacgtttgg
pOE0645	Rv3713	cobQ2	tgctccagtattggcgatct	cgacgtctcgtaccagtgc	158	gccatcca	61	tgctccagtattggcgatctgcgcggccatccaggtgcttgggcactggtacgagacgtcg
N/A	Rv2703	sigA	agctggccaaagagatgga	gggcgtattgctggatttc	133	ggagaagg	60	agctggccaaagagatggacatcaccccggagaaggtgctggaaatccagcaatacgccc

## Sheet: Table S2
Table S2
	Plasmid ID	Rv #	Gene	Essential?	Flag Tag	Gene length (bp)	Protein length (amino acids)
1	pOE0001	Rv0037c	Rv0037c	No	CF	1326	441
2	pOE0002	Rv0194	Rv0194	No	NF	3585	1194
3	pOE0003	Rv0783c	emrB	No	CF	1623	540
4	pOE0005	Rv1258c	Rv1258c	No	CF	1260	419
5	pOE0006	Rv1272c	Rv1272c	No	NF	1896	631
6	pOE0007	Rv1273c	Rv1273c	No	CF	1749	582
7	pOE0010	Rv1410c	Rv1410c	No	CF	1557	518
8	pOE0011	Rv1634	Rv1634	No	NF	1416	471
9	pOE0015	Rv2025c	Rv2025c	No	CF	999	332
10	pOE0016	Rv2333c	stp	No	CF	1614	537
11	pOE0017	Rv2456c	Rv2456c	No	CF	1257	418
12	pOE0019	Rv2846c	efpA	Yes	CF	1593	530
13	pOE0020	Rv2989	Rv2989	No	NF	702	233
14	pOE0021	Rv2994	Rv2994	No	CF	1338	445
15	pOE0022	Rv3065	mmr	No	CF	324	107
16	pOE0023	Rv3065	mmr	No	CF	324	107
17	pOE0024	Rv3236c	Rv3236c	No	CF	1158	385
18	pOE0026	Rv3578	arsB2	No	NF	1242	413
19	pOE0027	Rv3728	Rv3728	No	CF	3198	1065
20	pOE0029	Rv3887c	eccD2	No	CF	1530	509
21	pOE0030	Rv1484	inhA	No	CF	810	269
22	pOE0031	Rv3795	embB	Yes	NF	3297	1098
23	pOE0034	Rv2043c	pncA	No	CF	561	186
24	pOE0035	Rv2043c	pncA	No	CF	561	186
25	pOE0036	Rv3423c	alr	Yes	CF	1227	408
26	pOE0037	Rv0682	rpsL	Yes	CF	375	124
27	pOE0038	Rv0005	gyrB	Yes	CF	2028	675
28	pOE0039	Rv0006	gyrA	No	NF	2517	838
29	pOE0040	Rv1305	atpE	Yes	CF	246	81
30	pOE0041	Rv0341/Rv0342/Rv0343	iniB/iniA/iniC	No	CF	1440/1923/1482	479/640/493
31	pOE0042	Rv3602c	panC	Yes	CF	930	309
32	pOE0043	Rv2421c	nadD	Yes	CF	636	211
33	pOE0044	Rv2438c	nadE	Yes	NF	2040	679
34	pOE0045	Rv0392c	ndhA	No	NF	1413	470
35	pOE0046	Rv3790	dprE1	Yes	CF	1386	461
36	pOE0047	Rv2764c	thyA	No	CF	792	263
37	pOE0048	Rv2754c	thyX	Yes	CF	753	250
38	pOE0050	Rv1293	lysA	Yes	CF	1344	447
39	pOE0051	Rv0905	echA6	No	CF	732	243
40	pOE0052	Rv3911	sigM	No	NF	669	222
41	pOE0053	Rv0467	icl1	No	CF	1287	428
42	pOE0054	Rv2537c	aroD	Yes	CF	444	147
43	pOE0055	Rv2930	fadD26	No	CF	1752	583
44	pOE0056	Rv0534c	menA	No	CF	879	292
45	pOE0057	Rv0560c	devR	No	CF	726	241
46	pOE0058	Rv3133c	devR	No	CF	654	217
47	pOE0059	Rv1223	htrA	Yes	CF	1587	528
48	pOE0060	Rv2461c	clpP1	No	NF	603	200
49	pOE0061	Rv2461c/Rv2460c	clpP1/clpP2	No/Yes	CF	603/645	200/214
50	pOE0062	Rv0291	mycP3	Yes	NF	1386	461
51	pOE0063	Rv2870c	dxr	No	CF	1242	413
52	pOE0064	Rv2682c	dTRUEs1	Yes	NF	1917	638
53	pOE0065	Rv3379c	dxs2	No	NF	1611	536
54	pOE0067	Rv1339	Rv1339	Yes	CF	822	273
55	pOE0069	Rv1782	eccB5	No	CF	1521	506
56	pOE0070	Rv2202c	adoK	No	NF	975	324
57	pOE0075	Rv0001	dnaA	Yes	CF	1524	507
58	pOE0076	Rv0014c	pknB	Yes	CF	1881	626
59	pOE0077	Rv1689	tyrS	Yes	CF	1275	424
60	pOE0080	Rv0060	Rv0060	Yes	NF	1059	352
61	pOE0081	Rv0085	hycP	Yes	NF	663	220
62	pOE0082	Rv0086	hycQ	Yes	CF	1467	488
63	pOE0083	Rv0102	Rv0102	Yes	NF	1986	661
64	pOE0086	Rv0291	mycP3	Yes	CF	1386	461
65	pOE0087	Rv0189c	ilvD	Yes	NF	1728	575
66	pOE0088	Rv0205	Rv0205	Yes	NF	1104	367
67	pOE0090	Rv0224c	Rv0224c	Yes	CF	765	254
68	pOE0091	Rv0226c	Rv0226c	Yes	NF	1731	576
69	pOE0092	Rv0227c	Rv0227c	Yes	NF	1266	421
70	pOE0094	Rv0236c	aftD	Yes	NF	4203	1400
71	pOE0095	Rv0282	eccA3	Yes	NF	1896	631
72	pOE0096	Rv3864	espE	No	CF	1209	402
73	pOE0098	Rv0285	PE5	Yes	NF	309	102
74	pOE0099	Rv0286	PPE4	Yes	NF	1542	513
75	pOE0100	Rv0289	espG3	Yes	NF	888	295
76	pOE0103	Rv0292	eccE3	Yes	NF	996	331
77	pOE0104	Rv0311	Rv0311	Yes	NF	1230	409
78	pOE0106	Rv0334	rmlA	Yes	CF	867	288
79	pOE0107	Rv0525	Rv0525	Yes	CF	609	202
80	pOE0110	Rv0347	Rv0347	Yes	NF	987	328
81	pOE0112	Rv0351	grpE	Yes	CF	708	235
82	pOE0113	Rv0352	dnaJ1	Yes	NF	1188	395
83	pOE0114	Rv0357c	purA	Yes	CF	1299	432
84	pOE0116	Rv0383c	Rv0383c	Yes	CF	855	284
85	pOE0118	Rv0399c	lpqK	Yes	NF	1230	409
86	pOE0119	Rv0400c	fadE7	Yes	NF	1188	395
87	pOE0121	Rv0410c	pknG	Yes	NF	2253	750
88	pOE0122	Rv0411c	glnH	Yes	NF	987	328
89	pOE0123	Rv0412c	Rv0412c	Yes	CF	1320	439
90	pOE0124	Rv0415	thiO	Yes	NF	1023	340
91	pOE0126	Rv0417	thiG	Yes	CF	759	252
92	pOE0127	Rv0422c	thiD	Yes	CF	798	265
93	pOE0128	Rv0423c	thiC	Yes	CF	1644	547
94	pOE0129	Rv0425c	ctpH	Yes	CF	4620	1539
95	pOE0130	Rv0429c	def	Yes	NF	594	197
96	pOE0131	Rv0430	Rv0430	Yes	NF	309	102
97	pOE0132	Rv0440	groEL2	Yes	CF	1623	540
98	pOE0133	Rv0450c	mmpL4	Yes	NF	2904	967
99	pOE0134	Rv1193	fadD36	Yes	CF	1422	473
100	pOE0135	Rv0479c	Rv0479c	Yes	NF	1047	348
101	pOE0137	Rv0509	hemA	Yes	CF	1407	468
102	pOE0139	Rv0511	hemD	Yes	NF	1698	565
103	pOE0140	Rv0524	hemL	Yes	CF	1389	462
104	pOE0142	Rv0526	Rv0526	Yes	CF	651	216
105	pOE0143	Rv0941c	Rv0941c	Yes	CF	774	257
106	pOE0144	Rv0528	Rv0528	Yes	NF	1590	529
107	pOE0145	Rv0529	ccsA	Yes	NF	975	324
108	pOE0146	Rv0540	Rv0540	Yes	NF	663	220
109	pOE0147	Rv0541c	Rv0541c	Yes	CF	1350	449
110	pOE0148	Rv0542c	menE	Yes	NF	1089	362
111	pOE0149	Rv0553	menC	Yes	NF	981	326
112	pOE0151	Rv2437	Rv2437	Yes	CF	420	139
113	pOE0152	Rv0557	mgtA	Yes	NF	1137	378
114	pOE0153	Rv0558	menH	Yes	CF	705	234
115	pOE0154	Rv0562	grcC1	Yes	NF	1008	335
116	pOE0155	Rv0588	yrbE2B	Yes	CF	888	295
117	pOE0156	Rv0607	Rv0607	Yes	CF	387	128
118	pOE0157	Rv0627	vapC5	Yes	CF	408	135
119	pOE0158	Rv0628c	Rv0628c	Yes	NF	1152	383
120	pOE0161	Rv0638	secE1	Yes	NF	486	161
121	pOE0163	Rv0651	rplJ	Yes	CF	537	178
122	pOE0164	Rv0652	rplL	Yes	CF	393	130
123	pOE0165	Rv0666	Rv0666	Yes	NF	174	57
124	pOE0167	Rv0674	Rv0674	Yes	CF	723	240
125	pOE0168	Rv0675	echA5	Yes	NF	792	263
126	pOE0169	Rv0683	rpsG	Yes	NF	471	156
127	pOE0170	Rv0684	fusA1	Yes	NF	2106	701
128	pOE0171	Rv0685	tuf	Yes	NF	1191	396
129	pOE0172	Rv0697	Rv0697	Yes	CF	1440	479
130	pOE0173	Rv0700	rpsJ	Yes	NF	306	101
131	pOE0176	Rv0703	rplW	Yes	NF	303	100
132	pOE0177	Rv0704	rplB	Yes	CF	843	280
133	pOE0178	Rv0705	rpsS	Yes	CF	282	93
134	pOE0179	Rv0706	rplV	Yes	CF	594	197
135	pOE0181	Rv0780	purC	Yes	CF	894	297
136	pOE0184	Rv0714	rplN	Yes	NF	369	122
137	pOE0187	Rv0718	rpsH	Yes	CF	399	132
138	pOE0193	Rv0736	rslA	Yes	CF	753	250
139	pOE0195	Rv0755A	Rv0755A	No	CF	186	61
140	pOE0196	Rv0755c	PPE12	Yes	NF	1938	645
141	pOE0197	Rv0772	purD	Yes	CF	1269	422
142	pOE0199	Rv0781	ptrBa	Yes	CF	711	236
143	pOE0200	Rv0788	purQ	Yes	CF	675	224
144	pOE0201	Rv0798c	cfp29	Yes	CF	798	265
145	pOE0203	Rv0808	purF	Yes	CF	1584	527
146	pOE0204	Rv0811c	Rv0811c	Yes	NF	1107	368
147	pOE0205	Rv0817c	Rv0817c	Yes	CF	813	270
148	pOE0206	Rv0824c	desA1	Yes	NF	1017	338
149	pOE0208	Rv0883c	Rv0883c	Yes	CF	762	253
150	pOE0209	Rv0884c	serC	Yes	NF	1131	376
151	pOE0210	Rv0894	Rv0894	Yes	NF	1182	393
152	pOE0211	Rv0900	Rv0900	Yes	CF	153	50
153	pOE0212	Rv0946c	pgi	Yes	NF	1662	553
154	pOE0213	Rv0949	uvrD1	Yes	NF	2316	771
155	pOE0215	Rv0952	sucD	Yes	CF	912	303
156	pOE0216	Rv0955	Rv0955	Yes	NF	1368	455
157	pOE0217	Rv0957	purH	Yes	CF	1572	523
158	pOE0219	Rv0982	mprB	Yes	NF	1515	504
159	pOE0221	Rv1002c	Rv1002c	Yes	CF	1512	503
160	pOE0222	Rv1005c	pabB	Yes	CF	1377	458
161	pOE0223	Rv1007c	metS	Yes	CF	1560	519
162	pOE0225	Rv1014c	pth	Yes	CF	576	191
163	pOE0226	Rv1017c	prsA	Yes	NF	981	326
164	pOE0227	Rv1018c	glmU	Yes	CF	1488	495
165	pOE0228	Rv0357c	purA	Yes	CF	1299	432
166	pOE0229	Rv1024	Rv1024	Yes	CF	687	228
167	pOE0232	Rv1027c	kdpE	Yes	CF	681	226
168	pOE0233	Rv1092c	coaA	Yes	NF	939	312
169	pOE0234	Rv1094	desA2	Yes	CF	828	275
170	pOE0235	Rv1098c	fum	Yes	NF	1425	474
171	pOE0236	Rv1122	gnd2	Yes	NF	1023	340
172	pOE0237	Rv1126c	Rv1126c	Yes	CF	606	201
173	pOE0238	Rv1128c	Rv1128c	Yes	CF	1356	451
174	pOE0241	Rv1169c	lipX	Yes	NF	303	100
175	pOE0242	Rv1177	fdxC	Yes	NF	327	108
176	pOE0243	Rv1182	papA3	Yes	CF	1419	472
177	pOE0244	Rv1186c	Rv1186c	Yes	NF	1617	538
178	pOE0245	Rv1187	rocA	Yes	CF	1632	543
179	pOE0246	Rv1188	Rv1188	Yes	NF	990	329
180	pOE0247	Rv1193	fadD36	Yes	CF	1422	473
181	pOE0248	Rv1194c	Rv1194c	Yes	CF	1266	421
182	pOE0249	Rv1201c	dapD	Yes	NF	954	317
183	pOE0250	Rv1202	dapE	Yes	NF	1065	354
184	pOE0251	Rv1208	gpgS	Yes	NF	975	324
185	pOE0252	Rv1215c	Rv1215c	Yes	NF	1686	561
186	pOE0253	Rv1229c	mrp	Yes	NF	1173	390
187	pOE0254	Rv1232c	Rv1232c	Yes	NF	1308	435
188	pOE0260	Rv1285	cysD	Yes	NF	999	332
189	pOE0262	Rv1292	argS	Yes	CF	1653	550
190	pOE0263	Rv1294	thrA	Yes	CF	1326	441
191	pOE0264	Rv1295	thrC	Yes	NF	1083	360
192	pOE0265	Rv1296	thrB	Yes	NF	951	316
193	pOE0266	Rv1297	rho	Yes	NF	1809	602
194	pOE0268	Rv1299	prfA	Yes	NF	1074	357
195	pOE0271	Rv1303	Rv1303	Yes	NF	486	161
196	pOE0273	Rv1307	atpH	Yes	CF	1341	446
197	pOE0274	Rv1308	atpA	Yes	CF	1650	549
198	pOE0277	Rv1311	atpC	Yes	NF	366	121
199	pOE0278	Rv1315	murA	Yes	NF	1257	418
200	pOE0281	Rv1342c	Rv1342c	Yes	CF	363	120
201	pOE0283	Rv1350	fabG2	Yes	NF	744	247
202	pOE0284	Rv1380	pyrB	Yes	CF	960	319
203	pOE0285	Rv1381	pyrC	Yes	CF	1293	430
204	pOE0286	Rv0636	hadB	Yes	CF	429	142
205	pOE0287	Rv1383	carA	Yes	NF	1131	376
206	pOE0288	Rv1388	mihF	Yes	NF	573	190
207	pOE0289	Rv1389	gmk	Yes	CF	627	208
208	pOE0290	Rv1390	rpoZ	Yes	CF	333	110
209	pOE0291	Rv1391	dfp	Yes	CF	1257	418
210	pOE0292	Rv1392	metK	Yes	NF	1212	403
211	pOE0295	Rv1415	ribA2	Yes	CF	1278	425
212	pOE0296	Rv1416	ribH	Yes	NF	483	160
213	pOE0297	Rv1420	uvrC	Yes	NF	1941	646
214	pOE0298	Rv1485	hemZ	Yes	NF	1035	344
215	pOE0299	Rv1437	pgk	Yes	NF	1239	412
216	pOE0300	Rv1438	tpi	Yes	CF	786	261
217	pOE0302	Rv1448c	tal	Yes	NF	1122	373
218	pOE0303	Rv1449c	tkt	Yes	NF	2103	700
219	pOE0305	Rv2883c	pyrH	Yes	CF	786	261
220	pOE0307	Rv1459c/Rv1460	Rv1459c/Rv1460	Yes/No	NF	1776/807	591/268
221	pOE0308	Rv1462	Rv1462	Yes	NF	1194	397
222	pOE0309	Rv1463	Rv1463	Yes	CF	801	266
223	pOE0311	Rv1465	Rv1465	Yes	CF	489	162
224	pOE0312	Rv1466	Rv1466	Yes	NF	348	115
225	pOE0314	Rv1476	Rv1476	Yes	NF	561	186
226	pOE0316	Rv1479	moxR1	Yes	NF	1134	377
227	pOE0318	Rv1436	gap	Yes	NF	1020	339
228	pOE0319	Rv1490	Rv1490	Yes	CF	1308	435
229	pOE0320	Rv1539	lspA	Yes	CF	609	202
230	pOE0321	Rv1547	dnaE1	Yes	NF	3555	1184
231	pOE0323	Rv1595	nadB	Yes	CF	1584	527
232	pOE0324	Rv1599	hisD	Yes	CF	1317	438
233	pOE0325	Rv1600	hisC1	Yes	NF	1143	380
234	pOE0326	Rv1601	hisB	Yes	CF	633	210
235	pOE0328	Rv1603	hisA	Yes	NF	738	245
236	pOE0329	Rv1605	hisF	Yes	CF	804	267
237	pOE0330	Rv1606	hisI	Yes	CF	348	115
238	pOE0332	Rv1610	Rv1610	Yes	CF	708	235
239	pOE0333	Rv2235	Rv2235	Yes	CF	816	271
240	pOE0334	Rv1612	trpB	Yes	NF	1233	410
241	pOE0335	Rv1613	trpA	Yes	NF	813	270
242	pOE0336	Rv1614	lgt	Yes	NF	1407	468
243	pOE0337	Rv1617	pykA	Yes	NF	1419	472
244	pOE0338	Rv1622c	cydB	Yes	NF	1041	346
245	pOE0339	Rv1626	Rv1626	Yes	CF	618	205
246	pOE0340	Rv1629	polA	Yes	NF	2715	904
247	pOE0341	Rv1630	rpsA	Yes	CF	1446	481
248	pOE0342	Rv1631	coaE	Yes	NF	1224	407
249	pOE0343	Rv1641	infC	Yes	NF	606	201
250	pOE0344	Rv1649	pheS	Yes	NF	1026	341
251	pOE0346	Rv1652	argC	Yes	NF	1059	352
252	pOE0347	Rv1653	argJ	Yes	NF	1215	404
253	pOE0348	Rv1654	argB	Yes	CF	885	294
254	pOE0349	Rv1655	argD	Yes	NF	1203	400
255	pOE0350	Rv1656	argF	Yes	NF	924	307
256	pOE0351	Rv1658	argG	Yes	NF	1197	398
257	pOE0352	Rv1659	argH	Yes	CF	1413	470
258	pOE0353	Rv1661	pks7	Yes	NF	6381	2126
259	pOE0355	Rv1663	pks17	Yes	CF	1509	502
260	pOE0357	Rv1689	tyrS	Yes	CF	1275	424
261	pOE0359	Rv1697	Rv1697	Yes	NF	1182	393
262	pOE0362	Rv1708	Rv1708	Yes	NF	957	318
263	pOE0363	Rv1711	Rv1711	Yes	CF	765	254
264	pOE0364	Rv1712	cmk	Yes	CF	693	230
265	pOE0365	Rv1713	engA	Yes	CF	1392	463
266	pOE0367	Rv1715	fadB3	Yes	NF	915	304
267	pOE0368	Rv1730c	Rv1730c	Yes	CF	1554	517
268	pOE0369	Rv1738	Rv1738	Yes	CF	285	94
269	pOE0370	Rv1753c	PPE24	Yes	NF	3162	1053
270	pOE0374	Rv1963c	mce3R	Yes	NF	1221	406
271	pOE0375	Rv2013	Rv2013	Yes	NF	480	159
272	pOE0376	Rv2026c	Rv2026c	Yes	NF	885	294
273	pOE0377	Rv2041c	Rv2041c	Yes	NF	1320	439
274	pOE0378	Rv2050	Rv2050	Yes	CF	336	111
275	pOE0379	Rv2093c	tatC	Yes	NF	927	308
276	pOE0380	Rv2109c	prcA	Yes	CF	747	248
277	pOE0382	Rv2111c	pup	Yes	CF	195	64
278	pOE0383	Rv2121c	hisG	Yes	CF	855	284
279	pOE0385	Rv2130c	mshC	Yes	CF	1245	414
280	pOE0386	Rv2138	lppL	Yes	NF	1077	358
281	pOE0388	Rv2150c	ftsZ	Yes	NF	1140	379
282	pOE0389	Rv2151c	ftsQ	Yes	NF	945	314
283	pOE0390	Rv2152c	murC	Yes	NF	1485	494
284	pOE0391	Rv2153c	murG	Yes	NF	1233	410
285	pOE0392	Rv2154c	ftsW	Yes	NF	1575	524
286	pOE0393	Rv2155c	murD	Yes	CF	1461	486
287	pOE0394	Rv2156c	murX	Yes	NF	1080	359
288	pOE0397	Rv2164c	Rv2164c	Yes	NF	1155	384
289	pOE0399	Rv0556	Rv0556	Yes	CF	516	171
290	pOE0400	Rv2174	mptA	Yes	NF	1551	516
291	pOE0401	Rv2178c	aroG	Yes	CF	1389	462
292	pOE0403	Rv2182c	Rv2182c	Yes	CF	744	247
293	pOE0404	Rv2188c	pimB	Yes	NF	1158	385
294	pOE0405	Rv2192c	trpD	Yes	NF	1113	370
295	pOE0407	Rv3177	Rv3177	Yes	CF	861	286
296	pOE0408	Rv2195	qcrA	Yes	CF	1290	429
297	pOE0410	Rv2200c	ctaC	Yes	NF	1092	363
298	pOE0412	Rv2210c	ilvE	Yes	NF	1107	368
299	pOE0413	Rv2211c	gcvT	Yes	NF	1140	379
300	pOE0414	Rv2215	dlaT	Yes	NF	1662	553
301	pOE0415	Rv2217	lipB	Yes	CF	693	230
302	pOE0416	Rv2218	lipA	Yes	NF	936	311
303	pOE0417	Rv2219	Rv2219	Yes	CF	753	250
304	pOE0420	Rv2225	panB	Yes	CF	846	281
305	pOE0421	Rv2229c	Rv2229c	Yes	CF	738	245
306	pOE0422	Rv2229c	Rv2229c	Yes	NF	738	245
307	pOE0423	Rv2231c	cobC	Yes	NF	1095	364
308	pOE0424	Rv1611	trpC	Yes	CF	819	272
309	pOE0426	Rv2244	acpM	Yes	CF	348	115
310	pOE0427	Rv2245	kasA	Yes	CF	1251	416
311	pOE0428	Rv2246	kasB	Yes	NF	1317	438
312	pOE0429	Rv2247	accD6	Yes	CF	1422	473
313	pOE0431	Rv2260	Rv2260	Yes	CF	636	211
314	pOE0433	Rv2283	Rv2283	Yes	CF	195	64
315	pOE0434	Rv2319c	Rv2319c	Yes	CF	879	292
316	pOE0436	Rv2338c	moeW	Yes	NF	957	318
317	pOE0438	Rv2357c	glyS	Yes	CF	1392	463
318	pOE0439	Rv2361c	Rv2361c	Yes	CF	891	296
319	pOE0440	Rv2364c	era	Yes	CF	903	300
320	pOE0441	Rv2365c	Rv2365c	Yes	CF	342	113
321	pOE0442	Rv2373c	dnaJ2	Yes	NF	1149	382
322	pOE0443	Rv2378c	mbtG	Yes	CF	1296	431
323	pOE0444	Rv2382c	mbtC	Yes	CF	1335	444
324	pOE0445	Rv2386c	mbtI	Yes	CF	1353	450
325	pOE0448	Rv2397c	cysA1	Yes	NF	1056	351
326	pOE0449	Rv2398c	cysW	Yes	NF	819	272
327	pOE0450	Rv2399c	cysT	Yes	CF	852	283
328	pOE0452	Rv2412	rpsT	Yes	CF	261	86
329	pOE0453	Rv2418c	Rv2418c	Yes	NF	744	247
330	pOE0454	Rv2747	argA	Yes	CF	525	174
331	pOE0455	Rv2439c	proB	Yes	NF	1131	376
332	pOE0456	Rv2440c	obg	Yes	CF	1440	479
333	pOE0457	Rv2441c	rpmA	Yes	CF	261	86
334	pOE0458	Rv2442c	rplU	Yes	CF	315	104
335	pOE0462	Rv2457c	clpX	Yes	CF	1281	426
336	pOE0465	Rv2500c	fadE19	Yes	NF	1185	394
337	pOE0466	Rv2507	Rv2507	Yes	CF	822	273
338	pOE0468	Rv2511	orn	Yes	CF	648	215
339	pOE0469	Rv2515c	Rv2515c	Yes	CF	1248	415
340	pOE0470	Rv2516c	Rv2516c	Yes	NF	804	267
341	pOE0472	Rv2533c	nusB	Yes	NF	471	156
342	pOE0473	Rv2534c	efp	Yes	CF	564	187
343	pOE0475	Rv2539c	aroK	Yes	CF	531	176
344	pOE0477	Rv2552c	aroE	Yes	CF	810	269
345	pOE0478	Rv2554c	Rv2554c	Yes	CF	513	170
346	pOE0479	Rv2555c	alaS	Yes	NF	2715	904
347	pOE0480	Rv2580c	hisS	Yes	CF	1272	423
348	pOE0481	Rv2582	ppiB	Yes	NF	927	308
349	pOE0482	Rv2611c	Rv2611c	Yes	NF	951	316
350	pOE0483	Rv2612c	pgsA1	Yes	NF	654	217
351	pOE0485	Rv2614c	thrS	Yes	NF	2079	692
352	pOE0486	Rv2623	TB31.7	Yes	CF	894	297
353	pOE0487	Rv2673	aftC	Yes	NF	1302	433
354	pOE0489	Rv2698	Rv2698	Yes	NF	486	161
355	pOE0491	Rv2702	ppgK	Yes	NF	798	265
356	pOE0492	Rv2703	sigA	Yes	NF	1587	528
357	pOE0493	Rv2710	sigB	Yes	NF	972	323
358	pOE0494	Rv2726c	dapF	Yes	CF	870	289
359	pOE0495	Rv2727c	miaA	Yes	NF	945	314
360	pOE0496	Rv2739c	Rv2739c	Yes	NF	1167	388
361	pOE0497	Rv2746c	pgsA3	Yes	CF	630	209
362	pOE0498	Rv1382	Rv1382	Yes	CF	498	165
363	pOE0499	Rv2748c	ftsK	Yes	NF	2652	883
364	pOE0500	Rv2753c	dapA	Yes	CF	903	300
365	pOE0501	Rv2786c	ribF	Yes	NF	996	331
366	pOE0502	Rv2812	Rv2812	Yes	NF	1410	469
367	pOE0503	Rv2813	Rv2813	Yes	NF	813	270
368	pOE0504	Rv2817c	Rv2817c	Yes	NF	1017	338
369	pOE0505	Rv2827c	Rv2827c	Yes	CF	888	295
370	pOE0506	Rv2828c	Rv2828c	Yes	NF	546	181
371	pOE0508	Rv2832c	ugpC	Yes	NF	1083	360
372	pOE0509	Rv2833c	ugpB	Yes	CF	1311	436
373	pOE0510	Rv2837c	Rv2837c	Yes	NF	1011	336
374	pOE0511	Rv2839c	infB	Yes	NF	2703	900
375	pOE0512	Rv3457c	rpoA	Yes	NF	1044	347
376	pOE0513	Rv2845c	proS	Yes	NF	1749	582
377	pOE0514	Rv2855	mtr	Yes	CF	1380	459
378	pOE0515	Rv2856	nicT	Yes	NF	1119	372
379	pOE0516	Rv2869c	rip	Yes	CF	1215	404
380	pOE0517	Rv2881c	cdsA	Yes	NF	921	306
381	pOE0518	Rv2882c	frr	Yes	CF	558	185
382	pOE0519	Rv2392	cysH	Yes	CF	765	254
383	pOE0521	Rv2890c	rpsB	Yes	CF	864	287
384	pOE0522	Rv2897c	Rv2897c	Yes	CF	1512	503
385	pOE0524	Rv2906c	trmD	Yes	CF	693	230
386	pOE0528	Rv2925c	rnc	Yes	CF	723	240
387	pOE0530	Rv2927c	Rv2927c	Yes	CF	738	245
388	pOE0533	Rv2969c	Rv2969c	Yes	CF	768	255
389	pOE0534	Rv2971	Rv2971	Yes	CF	849	282
390	pOE0535	Rv2977c	thiL	Yes	NF	1002	333
391	pOE0536	Rv2981c	ddlA	Yes	NF	1122	373
392	pOE0537	Rv2986c	hupB	Yes	NF	645	214
393	pOE0538	Rv2987c	leuD	Yes	NF	597	198
394	pOE0539	Rv2992c	gltS	Yes	CF	1473	490
395	pOE0540	Rv2995c	leuB	Yes	NF	1011	336
396	pOE0543	Rv3001c	ilvC	Yes	NF	1002	333
397	pOE0544	Rv3002c	ilvN	Yes	CF	507	168
398	pOE0547	Rv3011c	gatA	Yes	NF	1485	494
399	pOE0550	Rv3025c	iscS	Yes	NF	1182	393
400	pOE0551	Rv3029c	fixA	Yes	CF	801	266
401	pOE0552	Rv3030	Rv3030	Yes	NF	825	274
402	pOE0554	Rv3032	Rv3032	Yes	CF	1245	414
403	pOE0555	Rv3042c	serB2	Yes	CF	1230	409
404	pOE0557	Rv3048c	nrdF2	Yes	NF	975	324
405	pOE0559	Rv3101c	ftsX	Yes	CF	894	297
406	pOE0560	Rv3105c	prfB	Yes	NF	1137	378
407	pOE0561	Rv3109	moaA1	Yes	NF	1080	359
408	pOE0562	Rv2747	argA	Yes	CF	525	174
409	pOE0563	Rv3112	moaD1	Yes	CF	252	83
410	pOE0565	Rv3131	Rv3131	Yes	NF	999	332
411	pOE0567	Rv3135	PPE50	Yes	CF	399	132
412	pOE0569	Rv3255c	manA	Yes	CF	1227	408
413	pOE0570	Rv3140	fadE23	Yes	CF	1206	401
414	pOE0571	Rv3177	Rv3177	Yes	CF	861	286
415	pOE0573	Rv3201c	Rv3201c	Yes	NF	3306	1101
416	pOE0575	Rv3243c	Rv3243c	Yes	NF	843	280
417	pOE0576	Rv3244c	lpqB	Yes	NF	1752	583
418	pOE0577	Rv3245c	mtrB	Yes	NF	1704	567
419	pOE0578	Rv3248c	sahH	Yes	NF	1488	495
420	pOE0579	Rv3255c	manA	Yes	CF	1227	408
421	pOE0583	Rv2992c	gltS	Yes	CF	1473	490
422	pOE0584	Rv3271c	Rv3271c	Yes	CF	669	222
423	pOE0588	Rv3332	nagA	Yes	NF	1152	383
424	pOE0589	Rv3336c	trpS	Yes	NF	1011	336
425	pOE0590	Rv3341	metA	Yes	NF	1140	379
426	pOE0592	Rv3356c	folD	Yes	CF	846	281
427	pOE0593	Rv3372	otsB2	Yes	NF	1176	391
428	pOE0595	Rv3398c	idsA1	Yes	NF	1080	359
429	pOE0598	Rv3418c	groES	Yes	NF	303	100
430	pOE0599	Rv3422c	Rv3422c	Yes	CF	507	168
431	pOE0600	Rv3427c	Rv3427c	Yes	CF	756	251
432	pOE0602	Rv3441c	mrsA	Yes	CF	1347	448
433	pOE0604	Rv3455c	truA	Yes	NF	771	256
434	pOE0605	Rv2841c	nusA	Yes	NF	1044	347
435	pOE0607	Rv3459c	rpsK	Yes	NF	420	139
436	pOE0609	Rv3464	rmlB	Yes	NF	996	331
437	pOE0611	Rv3490	otsA	Yes	NF	1503	500
438	pOE0612	Rv3538	Rv3538	Yes	CF	861	286
439	pOE0613	Rv3539	PPE63	No	CF	1440	479
440	pOE0614	Rv3559c	Rv3559c	Yes	NF	789	262
441	pOE0615	Rv3564	fadE33	Yes	NF	957	318
442	pOE0616	Rv3579c	Rv3579c	Yes	NF	969	322
443	pOE0617	Rv3580c	cysS1	Yes	NF	1410	469
444	pOE0618	Rv3581c	ispF	Yes	NF	480	159
445	pOE0619	Rv3582c	ispD	Yes	CF	696	231
446	pOE0620	Rv3593	lpqF	Yes	CF	1359	452
447	pOE0622	Rv3597c	lsr2	Yes	CF	339	112
448	pOE0623	Rv3598c	lysS	Yes	CF	1518	505
449	pOE0626	Rv3608c	folP1	Yes	CF	843	280
450	pOE0627	Rv3609c	folE	Yes	CF	609	202
451	pOE0628	Rv3610c	ftsH	Yes	NF	2283	760
452	pOE0630	Rv3625c	mesJ	Yes	NF	972	323
453	pOE0631	Rv3627c	Rv3627c	Yes	CF	1386	461
454	pOE0632	Rv3634c	galE1	Yes	NF	945	314
455	pOE0633	Rv3635	Rv3635	Yes	NF	1776	591
456	pOE0635	Rv3648c	cspA	Yes	NF	204	67
457	pOE0637	Rv3660c	Rv3660c	Yes	NF	1053	350
458	pOE0639	Rv3669	Rv3669	Yes	CF	519	172
459	pOE0641	Rv3708c	asd	Yes	NF	1038	345
460	pOE0642	Rv3709c	ask	Yes	CF	1266	421
461	pOE0643	Rv3710	leuA	Yes	NF	1935	644
462	pOE0644	Rv3712	Rv3712	Yes	NF	1242	413
463	pOE0645	Rv3713	cobQ2	Yes	CF	696	231
464	pOE0647	Rv3722c	Rv3722c	Yes	CF	1308	435
465	pOE0648	Rv3752c	Rv3752c	Yes	NF	459	152
466	pOE0649	Rv3778c	Rv3778c	Yes	NF	1197	398
467	pOE0650	Rv3781	rfbE	Yes	CF	822	273
468	pOE0651	Rv3782	glfT1	Yes	NF	915	304
469	pOE0652	Rv3791	dprE2	Yes	CF	765	254
470	pOE0654	Rv3799c	accD4	Yes	NF	1569	522
471	pOE0655	Rv3800c	pks13	Yes	NF	5202	1733
472	pOE0656	Rv3801c	fadD32	Yes	NF	1914	637
473	pOE0660	Rv3808c	glfT2	Yes	NF	1914	637
474	pOE0661	Rv3834c	serS	Yes	CF	1260	419
475	pOE0662	Rv3858c	gltD	Yes	CF	1467	488
476	pOE0664	Rv3907c	pcnA	Yes	NF	1443	480
477	pOE0667	Rv3917c	parB	Yes	NF	1035	344
478	pOE0668	Rv3918c	parA	Yes	NF	1044	347
479	pOE0669	Rv3921c	Rv3921c	Yes	NF	1101	366
480	pOE0670	Rv3923c	rnpA	Yes	CF	378	125
481	pOE0672	Rv3161c	Rv3161c	No	NF	1149	382
482	pOE0676	Rv0682	rpsL	Yes	CF	375	124
483	pOE0677	Rv2421c	nadD	Yes	CF	636	211
484	pOE0678	Rv2754c	thyX	Yes	CF	753	250
485	pOE0680	Rv2903c	lepB	Yes	CF	885	294
486	pOE0681	Rv1357c	Rv1357c	Yes	NF	924	307
487	pOE0682	Rv1293	lysA	Yes	CF	1344	447
488	pOE0683	Rv3790	dprE1	Yes	CF	1386	461
489	pOE0684	Rv3456c	rplQ	No	NF	543	180
490	pOE0685	Rv0712	Rv0712	No	NF	900	299
491	pOE0686	Rv3053c	nrdH	No	NF	240	79
492	pOE0687	Rv0995	rimJ	No	NF	612	203
493	pOE0688	Rv2793c	truB	No	NF	897	298
494	pOE0689	Rv0931c	pknD	No	NF	1995	664
495	pOE0690	Rv2583c	relA	No	NF	2373	790
496	pOE0691	Rv1160	mutT2	No	NF	426	141
497	pOE0692	Rv1496	Rv1496	No	NF	1005	334
498	pOE0693	Rv2846c	efpA	Yes	CF	1593	530
499	pOE0694	Rv2916c	ffh	Yes	CF	1578	525
500	pOE0695	Rv1108c	xseA	No	NF	1248	415
501	pOE0696	Rv2191	Rv2191	No	NF	1938	645
502	pOE0697	Rv1364c	Rv1364c	No	NF	1962	653
503	pOE0698	Rv3585	radA	No	NF	1443	480
504	pOE0699	Rv2707	Rv2707	No	NF	975	324
505	pOE0700	Rv1299	prfA	Yes	NF	1074	357
506	pOE0701	Rv0667	rpoB	Yes	NF	3519	1172
507	pOE0702	Rv3031	Rv3031	Yes	CF	1581	526
508	pOE0703	Rv0312	Rv0312	Yes	CF	1863	620
509	pOE0704	Rv0404	fadD30	Yes	CF	1758	585
510	pOE0705	Rv3396c	guaA	Yes	CF	1578	525
511	pOE0706	Rv3411c	guaB2	Yes	CF	1590	529
512	pOE0707	Rv3417c	groEL1	Yes	CF	1620	539
513	pOE0708	Rv3666c	dppA	Yes	CF	1626	541
514	pOE0709	Rv3721c	dnaZX	Yes	CF	1737	578
515	pOE0710	Rv0005	gyrB	Yes	CF	2028	675
516	pOE0711	Rv0118c	oxcA	Yes	CF	1749	582
517	pOE0712	Rv0973c	accA2	Yes	CF	2004	667
518	pOE0713	Rv3132c	devS	Yes	CF	1737	578
519	pOE0714	Rv3198c	uvrD2	Yes	CF	2103	700
520	pOE0715	Rv1166	lpqW	Yes	CF	1908	635
521	pOE0716	Rv1286	cysN	Yes	CF	1845	614
522	pOE0717	Rv1326c	glgB	Yes	CF	2196	731
523	pOE0718	Rv1459c	Rv1459c	Yes	CF	1776	591
524	pOE0719	Rv1699	pyrG	Yes	CF	1761	586
525	pOE0720	Rv2201	asnB	Yes	CF	1959	652
526	pOE0721	Rv3003c	ilvB1	Yes	CF	1857	618
527	pOE0722	Rv3051c	nrdE	Yes	CF	2082	693
528	pOE0723	Rv3436c	glmS	Yes	CF	1875	624
529	pOE0724	Rv3646c	topA	Yes	CF	2805	934
530	pOE0725	Rv0744c	Rv0744c	Yes	CF	507	168
531	pOE0726	Rv0041	leuS	Yes	CF	2910	969
532	pOE0727	Rv0058	dnaB	Yes	CF	2625	874
533	pOE0728	Rv0384c	clpB	Yes	CF	2547	848
534	pOE0729	Rv0667	rpoB	Yes	CF	3519	1172
535	pOE0730	Rv0803	purL	Yes	CF	2265	754
536	pOE0731	Rv1475c	acn	Yes	CF	2832	943
537	pOE0732	Rv2221c	glnE	Yes	CF	2985	994
538	pOE0733	Rv3240c	secA1	Yes	CF	2850	949
539	pOE0734	Rv1274	lprB	Yes	CF	558	185
540	pOE0735	Rv3281	accE5	Yes	CF	534	177
541	pOE0736	Rv3607c	folB	Yes	CF	402	133
542	pOE0737	Rv1284	canA	Yes	CF	492	163
543	pOE0739	Rv2460c	clpP2	Yes	CF	645	214
544	pOE0741	Rv2908c	Rv2908c	Yes	CF	243	80
545	pOE0742	Rv2926c	Rv2926c	Yes	CF	624	207
546	pOE0743	Rv2968c	Rv2968c	Yes	CF	633	210
547	pOE0744	Rv3275c	purE	Yes	CF	525	174
548	pOE0745	Rv1306	atpF	Yes	CF	516	171
549	pOE0746	Rv1446c	opcA	Yes	CF	912	303
550	pOE0747	Rv1456c	Rv1456c	Yes	CF	933	310
551	pOE0748	Rv2122c	hisE	Yes	CF	282	93
552	pOE0749	Rv0112	gca	Yes	CF	957	318
553	pOE0750	Rv0208c	Rv0208c	Yes	CF	792	263
554	pOE0751	Rv0500	proC	Yes	CF	888	295
555	pOE0752	Rv0510	hemC	Yes	CF	930	309
556	pOE0753	Rv2325c	Rv2325c	Yes	CF	849	282
557	pOE0754	Rv1309	atpG	Yes	CF	918	305
558	pOE0755	Rv1406	fmt	Yes	CF	939	312
559	pOE0756	Rv0682	rpsL	Yes	NF	375	124
560	pOE0757	Rv0001	dnaA	Yes	NF	1524	507
561	pOE0758	Rv0071	Rv0071	No	NF	708	235
562	pOE0759	Rv0005	gyrB	Yes	NF	2028	675
563	pOE0760	Rv0009	ppiA	No	NF	549	182
564	pOE0761	Rv0041	leuS	Yes	NF	2910	969
565	pOE0762	Rv0053	rpsF	No	NF	291	96
566	pOE0763	Rv0054	ssb	No	NF	495	164
567	pOE0764	Rv0055	rpsR1	No	NF	255	84
568	pOE0765	Rv0058	dnaB	Yes	NF	2625	874
569	pOE0766	Rv0254c	cobU	No	NF	525	174
570	pOE0767	Rv0104	Rv0104	No	NF	1515	504
571	pOE0768	Rv0105c	rpmB1	No	NF	285	94
572	pOE0769	Rv0114	gmhB	No	NF	573	190
573	pOE0770	Rv0120c	fusA2	No	NF	2145	714
574	pOE0771	Rv0182c	sigG	No	NF	1113	370
575	pOE0772	Rv0198c	zmp1	No	NF	1992	663
576	pOE0773	Rv0211	pckA	No	NF	1821	606
577	pOE0774	Rv2892c	PPE45	No	NF	1227	408
578	pOE0775	Rv0319	pcp	No	NF	669	222
579	pOE0776	Rv0413	mutT3	No	NF	654	217
580	pOE0777	Rv0434	Rv0434	No	NF	654	217
581	pOE0778	Rv0445c	sigK	No	NF	564	187
582	pOE0779	Rv0670	end	No	NF	759	252
583	pOE0780	Rv0561c	Rv0561c	No	NF	1227	408
584	pOE0781	Rv0563	htpX	No	NF	861	286
585	pOE0782	Rv0639	nusG	No	NF	717	238
586	pOE0783	Rv0651	rplJ	Yes	NF	537	178
587	pOE0784	Rv0715	rplX	Yes	NF	318	105
588	pOE0785	Rv0685	tuf	Yes	NF	1191	396
589	pOE0786	Rv0704	rplB	Yes	NF	843	280
590	pOE0787	Rv0705	rpsS	Yes	NF	282	93
591	pOE0788	Rv0706	rplV	Yes	NF	594	197
592	pOE0789	Rv0707	rpsC	Yes	NF	825	274
593	pOE0790	Rv0708	rplP	Yes	NF	417	138
594	pOE0791	Rv0709	rpmC	Yes	NF	234	77
595	pOE0792	Rv0716	rplE	Yes	NF	564	187
596	pOE0793	Rv0736	rslA	Yes	NF	753	250
597	pOE0794	Rv0759c	Rv0759c	No	NF	333	110
598	pOE0795	Rv0718	rpsH	Yes	NF	399	132
599	pOE0796	Rv0719	rplF	Yes	NF	540	179
600	pOE0797	Rv0720	rplR	Yes	NF	369	122
601	pOE0798	Rv0721	rpsE	Yes	NF	663	220
602	pOE0799	Rv0723	rplO	No	NF	441	146
603	pOE0800	Rv0729	XylB	No	NF	1347	448
604	pOE0801	Rv0733	adk	No	NF	546	181
605	pOE0802	Rv0735	sigL	No	NF	534	177
606	pOE0803	Rv0782	ptrBb	No	NF	1659	552
607	pOE0804	Rv1007c	metS	Yes	NF	1560	519
608	pOE0805	Rv1010	ksgA	No	NF	954	317
609	pOE0806	Rv0845	Rv0845	No	NF	1278	425
610	pOE0807	Rv0903c	prrA	No	NF	711	236
611	pOE0808	Rv0937c	mku	No	NF	822	273
612	pOE0809	Rv0938	ligD	No	NF	2280	759
613	pOE0810	Rv1032c	trcS	No	NF	1530	509
614	pOE0811	Rv1189	sigI	No	NF	873	290
615	pOE0812	Rv1080c	greA	No	NF	495	164
616	pOE0813	Rv1107c	xseB	No	NF	258	85
617	pOE0814	Rv1127c	ppdK	No	NF	1473	490
618	pOE0815	Rv1160	mutT2	No	NF	426	141
619	pOE0816	Rv2058c	rpmB2	No	NF	237	78
620	pOE0817	Rv1298	rpmE	Yes	NF	243	80
621	pOE0818	Rv1210	tagA	No	NF	615	204
622	pOE0819	Rv1221	sigE	No	NF	774	257
623	pOE0820	Rv1253	deaD	No	NF	1692	563
624	pOE0821	Rv1273c	Rv1273c	No	NF	1749	582
625	pOE0822	Rv1292	argS	Yes	NF	1653	550
626	pOE0823	Rv1402	priA	No	NF	1968	655
627	pOE0824	Rv1406	fmt	Yes	NF	939	312
628	pOE0825	Rv1316c	ogt	No	NF	498	165
629	pOE0826	Rv1317c	alkA	No	NF	1491	496
630	pOE0827	Rv1329c	dinG	No	NF	1995	664
631	pOE0828	Rv1340	rphA	No	NF	780	259
632	pOE0829	Rv1365c	rsfA	No	NF	387	128
633	pOE0830	Rv1390	rpoZ	Yes	NF	333	110
634	pOE0831	Rv1407	fmu	No	NF	1374	457
635	pOE0832	Rv1536	ileS	No	NF	3126	1041
636	pOE0833	Rv1537	dinX	No	NF	1392	463
637	pOE0834	Rv1577c	Rv1577c	No	NF	513	170
638	pOE0835	Rv1746	pknF	No	NF	1431	476
639	pOE0836	Rv1887	Rv1887	No	NF	1143	380
640	pOE0837	Rv1642	rpmI	No	NF	195	64
641	pOE0838	Rv1643	rplT	No	NF	390	129
642	pOE0839	Rv1644	tsnR	No	NF	783	260
643	pOE0840	Rv1688	mpg	No	NF	612	203
644	pOE0841	Rv1689	tyrS	Yes	NF	1275	424
645	pOE0842	Rv1696	recN	No	NF	1764	587
646	pOE0843	Rv1902c	nanT	No	NF	1269	422
647	pOE0844	Rv1981c	nrdF1	No	NF	969	322
648	pOE0845	Rv1983	PE_PGRS35	No	NF	1677	558
649	pOE0846	Rv2055c	rpsR2	No	NF	267	88
650	pOE0847	Rv2056c	rpsN2	No	NF	306	101
651	pOE0848	Rv2176	pknL	No	NF	1200	399
652	pOE0849	Rv2191	Rv2191	No	NF	1938	645
653	pOE0850	Rv2055c	rpsR2	No	NF	267	88
654	pOE0851	Rv2343c	dnaG	Yes	NF	1920	639
655	pOE0852	Rv2357c	glyS	Yes	NF	1392	463
656	pOE0853	Rv2362c	recO	No	NF	798	265
657	pOE0854	Rv2438A	Rv2438A	No	NF	279	92
658	pOE0855	Rv2442c	rplU	Yes	NF	315	104
659	pOE0856	Rv2464c	Rv2464c	No	NF	807	268
660	pOE0857	Rv2528c	mrr	No	NF	921	306
661	pOE0858	Rv2664	Rv2664	No	NF	255	84
662	pOE0859	Rv2672	Rv2672	No	NF	1587	528
663	pOE0860	Rv2534c	efp	Yes	NF	564	187
664	pOE0861	Rv2582	ppiB	Yes	NF	927	308
665	pOE0862	Rv2583c	relA	No	NF	2373	790
666	pOE0863	Rv2592c	ruvB	No	NF	1035	344
667	pOE0864	Rv2594c	ruvC	No	NF	567	188
668	pOE0865	Rv2651c	Rv2651c	No	NF	534	177
669	pOE0866	Rv2838c	rbfA	No	NF	552	183
670	pOE0867	Rv2973c	recG	No	NF	2214	737
671	pOE0868	Rv2976c	ung	No	NF	684	227
672	pOE0869	Rv2841c	nusA	Yes	NF	1044	347
673	pOE0870	Rv2887	Rv2887	No	NF	420	139
674	pOE0871	Rv2904c	rplS	Yes	NF	342	113
675	pOE0872	Rv2906c	trmD	Yes	NF	693	230
676	pOE0873	Rv2909c	rpsP	No	NF	489	162
677	pOE0874	Rv2924c	fpg	No	NF	870	289
678	pOE0875	Rv2925c	rnc	Yes	NF	723	240
679	pOE0876	Rv2984	ppk1	No	NF	2229	742
680	pOE0877	Rv3051c	nrdE	Yes	NF	2082	693
681	pOE0878	Rv3052c	nrdI	No	NF	453	150
682	pOE0879	Rv2985	mutT1	No	NF	954	317
683	pOE0880	Rv3012c	gatC	No	NF	300	99
684	pOE0881	Rv3024c	trmU	No	NF	1104	367
685	pOE0882	Rv3048c	nrdF2	Yes	NF	975	324
686	pOE0883	Rv3056	dinP	No	NF	1041	346
687	pOE0884	Rv3062	ligB	No	NF	1524	507
688	pOE0885	Rv3198c	uvrD2	Yes	NF	2103	700
689	pOE0886	Rv3211	rhlE	No	NF	1584	527
690	pOE0887	Rv3220c	Rv3220c	No	NF	1506	501
691	pOE0888	Rv3221A	rshA	No	NF	306	101
692	pOE0889	Rv3223c	sigH	No	NF	651	216
693	pOE0890	Rv3232c	ppk2	No	NF	888	295
694	pOE0891	Rv3241c	Rv3241c	No	NF	645	214
695	pOE0892	Rv3265c	wbbL1	Yes	NF	906	301
696	pOE0893	Rv3247c	tmk	No	NF	645	214
697	pOE0894	Rv3263	Rv3263	No	NF	1662	553
698	pOE0895	Rv0708	rplP	No	NF	417	138
699	pOE0896	Rv3297	nei	No	NF	768	255
700	pOE0897	Rv3328c	sigJ	No	NF	939	312
701	pOE0898	Rv3336c	trpS	Yes	NF	1011	336
702	pOE0899	Rv3414c	sigD	No	NF	639	212
703	pOE0900	Rv3524	Rv3524	No	NF	1032	343
704	pOE0901	Rv3421c	Rv3421c	No	NF	636	211
705	pOE0902	Rv3443c	rplM	Yes	NF	444	147
706	pOE0903	Rv3449	mycP4	No	NF	1368	455
707	pOE0904	Rv3462c	infA	Yes	NF	222	73
708	pOE0905	Rv3576	lppH	No	NF	714	237
709	pOE0906	Rv3646c	topA	Yes	NF	2805	934
710	pOE0907	Rv3598c	lysS	Yes	NF	1518	505
711	pOE0908	Rv3606c	folK	No	NF	567	188
712	pOE0909	Rv3630	Rv3630	No	NF	1296	431
713	pOE0910	Rv3644c	Rv3644c	No	NF	1206	401
714	pOE0911	Rv3668c	Rv3668c	No	NF	699	232
715	pOE0912	Rv3671c	Rv3671c	No	NF	1194	397
716	pOE0913	Rv3674c	nth	No	NF	738	245
717	pOE0914	Rv3696c	glpK	No	NF	1554	517
718	pOE0915	Rv2986c	hupB	Yes	NF	645	214
719	pOE0916	Rv3711c	dnaQ	No	NF	990	329
720	pOE0917	Rv3721c	dnaZX	Yes	NF	1737	578
721	pOE0918	Rv2783c	gpsI	No	NF	2259	752
722	pOE0919	Rv2793c	truB	No	NF	897	298
723	pOE0920	Rv3834c	serS	Yes	NF	1260	419
724	pOE0921	Rv3852	hns	No	NF	405	134
725	pOE0922	Rv3886c	mycP2	No	NF	1653	550
726	pOE0923	Rv3908	mutT4	No	NF	747	248
727	pOE0924	Rv3923c	rnpA	Yes	NF	378	125
728	pOE0925	Rv3924c	rpmH	No	NF	144	47
729	pOE0926	Rv0427c	xthA	No	NF	876	291
730	pOE0927	Rv0650	Rv0650	No	NF	909	302
731	pOE0928	Rv0115	hddA	No	NF	1161	386
732	pOE0929	Rv0125	pepA	No	NF	1068	355
733	pOE0930	Rv0233	nrdB	No	NF	945	314
734	pOE0931	Rv0902c	prrB	No	NF	1341	446
735	pOE0932	Rv2403c	lppR	No	NF	756	251
736	pOE0933	Rv2445c	ndkA	No	NF	411	136
737	pOE0934	Rv1043c	Rv1043c	No	NF	1026	341
738	pOE0935	Rv1074c	fadA3	No	NF	1218	405
739	pOE0936	Rv2029c	pfkB	No	NF	1020	339
740	pOE0937	Rv2057c	rpmG1	No	NF	165	54
741	pOE0938	Rv2088	pknJ	No	NF	1770	589
742	pOE0939	Rv2223c	Rv2223c	No	NF	1563	520
743	pOE0940	Rv2252	Rv2252	No	NF	930	309
744	pOE0941	Rv2667	clpC2	No	NF	759	252
745	pOE0942	Rv0732	secY	Yes	NF	1326	441
746	pOE0943	Rv1477	ripA	Yes	NF	1419	472
747	pOE0944	Rv3305c	amiA1	No	NF	1170	389
748	pOE0945	Rv3589	mutY	No	NF	915	304
749	pOE0946	Rv2882c	frr	Yes	NF	558	185
750	pOE0947	Rv3457c	rpoA	Yes	NF	1044	347
751	pOE0948	Rv3461c	rpmJ	No	NF	114	37
752	pOE0949	Rv0290	eccD3	Yes	NF	1419	472
753	pOE0950	Rv2196	qcrB	Yes	NF	1650	549
754	pOE0951	Rv1347c	mbtK	Yes	NF	633	210
755	pOE0952	Rv2193	ctaE	Yes	NF	612	203
756	pOE0953	Rv2220	glnA1	Yes	NF	1437	478
757	pOE0954	Rv2242	Rv2242	Yes	NF	1245	414
758	pOE0955	Rv2391	sirA	Yes	NF	1692	563
759	pOE0956	Rv2447c	folC	Yes	NF	1464	487
760	pOE0957	Rv3423c	alr	Yes	NF	1227	408
761	pOE0958	Rv3915	Rv3915	Yes	NF	1221	406
762	pOE0959	Rv0525	Rv0525	Yes	NF	609	202
763	pOE0960	Rv0636	hadB	Yes	NF	429	142
764	pOE0961	Rv2613c	Rv2613c	Yes	NF	588	195
765	pOE0962	Rv2761c	hsdS	No	NF	1095	364
766	pOE0963	Rv2756c	hsdM	No	NF	1623	540
767	pOE0964	Rv3465	rmlC	Yes	NF	609	202
768	pOE0965	Rv1594	nadA	Yes	NF	1050	349
769	pOE0966	Rv0372c	Rv0372c	Yes	NF	756	251
770	pOE0967	Rv1026	Rv1026	Yes	NF	960	319
771	pOE0968	Rv2392	cysH	Yes	NF	765	254
772	pOE0969	Rv3137	Rv3137	Yes	NF	783	260
773	pOE0970	Rv3265c	wbbL1	Yes	NF	906	301
774	pOE0971	Rv2710	sigB	Yes	NF	972	323
775	pOE0972	Rv0701	rplC	Yes	NF	654	217
776	pOE0973	Rv1871c	Rv1871c		NF	390	129
777	pOE0974	Rv0717	rpsN1	No	NF	186	61
778	pOE0975	Rv0702	rplD	Yes	NF	672	223
779	pOE0976	Rv1398c	vapB10	No	NF	258	85
780	pOE0977	Rv0232	Rv0232	No	NF	690	229
781	pOE0978	Rv0171	mce1C	No	NF	1548	515
782	pOE0979	Rv0238	Rv0238	No	NF	615	204
783	pOE0980	Rv0243	fadA2	No	NF	1323	440
784	pOE0981	Rv0165c	mce1R	No	NF	672	223
785	pOE0982	Rv0153c	ptbB	No	NF	831	276
786	pOE0983	Rv0222	echA1	No	NF	789	262
787	pOE0984	Rv0045c	Rv0045c	No	NF	897	298
788	pOE0985	Rv0260c	Rv0260c	No	NF	1146	381
789	pOE0986	Rv0166	fadD5	No	NF	1665	554
790	pOE0987	Rv0042c	Rv0042c	No	NF	627	208
791	pOE0988	Rv0230c	php	No	NF	981	326
792	pOE0989	Rv0081	Rv0081	No	NF	345	114
793	pOE0990	Rv0023	Rv0023	No	NF	771	256
794	pOE0991	Rv0065	vapC1	No	NF	402	133
795	pOE0992	Rv0242c	fabG4	No	NF	1365	454
796	pOE0993	Rv0212c	nadR	No	NF	972	323
797	pOE0994	Rv0170	mce1B	No	NF	1041	346
798	pOE0995	Rv0240	vapC24	No	NF	438	145
799	pOE0996	Rv0117	oxyS	No	NF	945	314
800	pOE0997	Rv0158	Rv0158	No	NF	645	214
801	pOE0998	Rv0168	yrbE1B	No	NF	870	289
802	pOE0999	Rv3374	echA18.1	No	NF	249	82
803	pOE1000	Rv1741	vapC34	No	NF	249	82
804	pOE1001	Rv0067c	Rv0067c	No	NF	570	189
805	pOE1002	Rv0167	yrbE1A	No	NF	798	265
806	pOE1003	Rv0215c	fadE3	No	NF	1074	357
807	pOE1004	Rv0035	fadD34	No	NF	1689	562
808	pOE1005	Rv0623	vapB30	No	NF	255	84
809	pOE1006	Rv0660c	mazE2	No	NF	246	81
810	pOE1007	Rv3219	whiB1	No	NF	255	84
811	pOE1008	Rv3358	relK	No	NF	258	85
812	pOE1009	Rv0144	Rv0144	No	NF	843	280
813	pOE1010	Rv0196	Rv0196	No	NF	585	194
814	pOE1011	Rv0231	fadE4	No	NF	1707	568
815	pOE1012	Rv0145	Rv0145	No	NF	954	317
816	pOE1013	Rv0221	Rv0221	No	NF	1410	469
817	pOE1014	Rv0169	mce1A	No	NF	1365	454
818	pOE1015	Rv2021c	Rv2021c	No	NF	306	101
819	pOE1016	Rv0608	vapB28	No	NF	246	81
820	pOE1017	Rv0099	fadD10	No	NF	1623	540
821	pOE1018	Rv0172	mce1D	No	NF	1593	530
822	pOE1019	Rv3176c	mesT	No	NF	957	318
823	pOE1020	Rv1113	vapB32	No	NF	198	65
824	pOE1021	Rv0043c	Rv0043c	No	NF	735	244
825	pOE1022	Rv3321c	vapB44	No	NF	243	80
826	pOE1023	Rv0275c	Rv0275c	No	NF	726	241
827	pOE1024	Rv2605c	tesB2	No	NF	846	281
828	pOE1025	Rv2550c	vapB20	No	NF	246	81
829	pOE1026	Rv2009	vapB15	No	NF	243	80
830	pOE1027	Rv0134	ephF	No	NF	903	300
831	pOE1028	Rv0659c	mazF2	No	NF	309	102
832	pOE1029	Rv2863	vapC23	No	NF	381	126
833	pOE1030	Rv0098	fcoT	No	NF	552	183
834	pOE1031	Rv0662c	vapB7	No	NF	255	84
835	pOE1032	Rv1472	echA12	No	NF	858	285
836	pOE1033	Rv0146	Rv0146	No	NF	933	310
837	pOE1034	Rv0239	vapB24	No	NF	234	77
838	pOE1035	Rv0033	acpA	No	NF	264	87
839	pOE1036	Rv3550	echA20	No	NF	744	247
840	pOE1037	Rv1953	vapC14	No	NF	312	103
841	pOE1038	Rv3407	vapB47	No	NF	300	99
842	pOE1039	Rv2928	tesA	No	NF	786	261
843	pOE1040	Rv1964	yrbE3A	No	NF	798	265
844	pOE1041	Rv1566c	Rv1566c	No	NF	693	230
845	pOE1042	Rv0757	phoP	No	NF	744	247
846	pOE1043	Rv1141c	echA11	No	NF	807	268
847	pOE1044	Rv2595	vapB40	No	NF	246	81
848	pOE1045	Rv2493	vapB38	No	NF	222	73
849	pOE1046	Rv0494	Rv0494	No	NF	729	242
850	pOE1047	Rv3833	Rv3833	No	NF	792	263
851	pOE1048	Rv0947c	Rv0947c	No	NF	231	76
852	pOE1049	Rv2377c	mbtH	No	NF	216	71
853	pOE1050	Rv3922c	Rv3922c	No	NF	363	120
854	pOE1051	Rv0022c	whiB5	No	NF	420	139
855	pOE1052	Rv1102c	mazF3	No	NF	312	103
856	pOE1053	Rv3715c	recR	No	NF	612	203
857	pOE1054	Rv3687c	rsfB	No	NF	369	122
858	pOE1055	Rv1460	Rv1460	No	NF	807	268
859	pOE1056	Rv1959c	parE1	No	NF	297	98
860	pOE1057	Rv3460c	rpsM	No	NF	375	124
861	pOE1061	Rv0348	Rv0348	No	NF	654	217
862	pOE1062	Rv0642c	mmaA4	No	NF	906	301
863	pOE1063	Rv3234c	tgs3	No	NF	816	271
864	pOE1064	Rv2486	echA14	No	NF	771	256
865	pOE1065	Rv0436c	pssA	No	NF	861	286
866	pOE1066	Rv0649	fabD2	No	NF	675	224
867	pOE1067	Rv3516	echA19	No	NF	792	263
868	pOE1068	Rv3765c	tcrX	No	NF	705	234
869	pOE1069	Rv1561	vapC11	No	NF	405	134
870	pOE1070	Rv0554	bpoC	No	NF	789	262
871	pOE1071	Rv0891c	Rv0891c	No	NF	858	285
872	pOE1072	Rv2701c	suhB	No	NF	873	290
873	pOE1073	Rv2025c	Rv2025c	No	NF	999	332
874	pOE1074	Rv2268c	cyp128	Yes	NF	1470	489
875	pOE1075	Rv3806c	ubiA	Yes	NF	909	302
876	pOE1076	Rv0491	regX3	No	NF	684	227
877	pOE1077	Rv0586	mce2R	No	NF	723	240
878	pOE1078	Rv2504c	scoA	No	NF	747	248
879	pOE1079	Rv0485	Rv0485	No	NF	1317	438
880	pOE1080	Rv3504	fadE26	No	NF	1203	400
881	pOE1081	Rv0731c	Rv0731c	No	NF	957	318
882	pOE1082	Rv1143	mcr	No	NF	1083	360
883	pOE1083	Rv0465c	Rv0465c	No	NF	1425	474
884	pOE1084	Rv1473A	Rv1473A	No	NF	192	63
885	pOE1085	Rv1560	vapB11	No	NF	219	72
886	pOE1086	Rv1267c	embR	No	NF	1167	388
887	pOE1087	Rv0673	echA4	No	NF	939	312
888	pOE1088	Rv2324	Rv2324	No	NF	447	148
889	pOE1089	Rv3855	ethR	No	NF	651	216
890	pOE1090	Rv3291c	lrpA	No	NF	453	150
891	pOE1091	Rv2740	ephG	No	NF	450	149
892	pOE1092	Rv0844c	narL	No	NF	651	216
893	pOE1093	Rv1167c	Rv1167c	No	NF	606	201
894	pOE1094	Rv2530A	vapB39	No	NF	225	74
895	pOE1095	Rv1871c	Rv1871c	No	NF	390	129
896	pOE1096	Rv1152	Rv1152	No	NF	366	121
897	pOE1097	Rv1345	mbtM	No	NF	1566	521
898	pOE1098	Rv1551	plsB1	No	NF	1866	621
899	pOE1099	Rv1344	mbtL	No	NF	321	106
900	pOE1100	Rv2919c	glnB	No	NF	339	112
901	pOE1101	Rv2031c	hspX	No	NF	435	144
902	pOE1102	Rv3840	Rv3840	No	NF	414	137
903	pOE1103	Rv0737	Rv0737	No	NF	498	165
904	pOE1104	Rv2548	vapC19	No	NF	378	125
905	pOE1105	Rv0656c	vapC6	No	NF	384	127
906	pOE1106	Rv0975c	fadE13	No	NF	1149	382
907	pOE1107	Rv1933c	fadE18	No	NF	1092	363
908	pOE1108	Rv2530c	vapC39	No	NF	420	139
909	pOE1109	Rv3736	Rv3736	No	NF	1062	353
910	pOE1110	Rv1618	tesB1	No	NF	903	300
911	pOE1111	Rv1665	pks11	No	NF	1062	353
912	pOE1112	Rv0468	fadB2	No	NF	861	286
913	pOE1113	Rv2002	fabG3	No	NF	783	260
914	pOE1114	Rv1695	ppnK	Yes	NF	924	307
915	pOE1115	Rv0533c	fabH	No	NF	1008	335
916	pOE1116	Rv1480	Rv1480	Yes	NF	954	317
917	pOE1117	Rv1909c	furA	No	NF	444	147
918	pOE1118	Rv1019	Rv1019	No	NF	594	197
919	pOE1119	Rv0855	far	No	NF	1080	359
920	pOE1120	Rv3496c	mce4D	No	NF	1356	451
921	pOE1121	Rv1425	Rv1425	No	NF	1380	459
922	pOE1122	Rv3758c	proV	No	NF	1131	376
923	pOE1123	Rv2939	papA5	No	NF	1269	422
924	pOE1124	Rv0972c	fadE12	No	NF	1167	388
925	pOE1125	Rv3141	fadB4	No	NF	972	323
926	pOE1126	Rv3405c	Rv3405c	No	NF	567	188
927	pOE1127	Rv0300	vapB2	No	NF	222	73
928	pOE1128	Rv1822	pgsA2	No	NF	630	209
929	pOE1129	Rv2720	lexA	No	NF	711	236
930	pOE1130	Rv3058c	Rv3058c	No	NF	651	216
931	pOE1131	Rv3820c	papA2	No	NF	1407	468
932	pOE1132	Rv0672	fadE8	No	NF	1629	542
933	pOE1133	Rv1185c	fadD21	No	NF	1737	578
934	pOE1134	Rv1129c	Rv1129c	No	NF	1461	486
935	pOE1135	Rv1952	vapB14	No	NF	216	71
936	pOE1136	Rv1550	fadD11	No	NF	1716	571
937	pOE1137	Rv0582	vapC26	No	NF	408	135
938	pOE1138	Rv2757c	vapC21	No	NF	417	138
939	pOE1139	Rv1720c	vapC12	No	NF	390	129
940	pOE1140	Rv0960	vapC9	No	NF	384	127
941	pOE1141	Rv2527	vapC17	No	NF	402	133
942	pOE1142	Rv0624	vapC30	No	NF	396	131
943	pOE1143	Rv2602	vapC41	No	NF	441	146
944	pOE1144	Rv0595c	vapC4	No	NF	393	130
945	pOE1145	Rv0967	csoR	No	NF	360	119
946	pOE1146	Rv2010	vapC15	No	NF	399	132
947	pOE1147	Rv0871	cspB	No	NF	408	135
948	pOE1148	Rv3744	nmtR	No	NF	363	120
949	pOE1149	Rv1729c	Rv1729c	No	NF	939	312
950	pOE1150	Rv1124	ephC	No	NF	951	316
951	pOE1151	Rv1071c	echA9	No	NF	1038	345
952	pOE1152	Rv3134c	Rv3134c	No	NF	807	268
953	pOE1153	Rv2400c	subI	Yes	NF	1071	356
954	pOE1154	Rv1694	tlyA	No	NF	807	268
955	pOE1155	Rv0469	umaA	No	NF	861	286
956	pOE1156	Rv3560c	fadE30	No	NF	1158	385
957	pOE1157	Rv3617	ephA	No	NF	969	322
958	pOE1158	Rv0447c	ufaA1	No	NF	1284	427
959	pOE1159	Rv3113	Rv3113	Yes	NF	669	222
960	pOE1160	Rv2502c	accD1	No	NF	1590	529
961	pOE1161	Rv0591	mce2C	No	NF	1446	481
962	pOE1162	Rv1912c	fadB5	No	NF	1005	334
963	pOE1163	Rv3562	fadE31	No	NF	1134	377
964	pOE1164	Rv3540c	ltp2	No	NF	1161	386
965	pOE1165	Rv0823c	Rv0823c	No	NF	1170	389
966	pOE1166	Rv3546	fadA5	No	NF	1176	391
967	pOE1167	Rv3371	Rv3371	No	NF	1341	446
968	pOE1168	Rv0244c	fadE5	No	NF	1836	611
969	pOE1169	Rv2545	vapB18	No	NF	279	92
970	pOE1170	Rv1982c	vapC36	No	NF	420	139
971	pOE1171	Rv1492	mutA	No	NF	1848	615
972	pOE1172	Rv1103c	mazE3	No	NF	321	106
973	pOE1173	Rv2494	vapC38	No	NF	426	141
974	pOE1174	Rv2758c	vapB21	No	NF	267	88
975	pOE1175	Rv0550c	vapB3	No	NF	267	88
976	pOE1176	Rv1839c	vapB13	No	NF	264	87
977	pOE1177	Rv2640c	Rv2640c	No	NF	360	119
978	pOE1178	Rv2175c	Rv2175c	No	NF	441	146
979	pOE1179	Rv0549c	vapC3	No	NF	414	137
980	pOE1180	Rv3658c	Rv3658c	Yes	NF	801	266
981	pOE1181	Rv0691c	Rv0691c	No	NF	597	198
982	pOE1182	Rv3246c	mtrA	No	NF	687	228
983	pOE1183	Rv1528c	papA4	No	NF	498	165
984	pOE1184	Rv1427c	fadD12	No	NF	1608	535
985	pOE1185	Rv2214c	ephD	No	NF	1779	592
986	pOE1186	Rv3280	accD5	No	NF	1647	548
987	pOE1187	Rv0951	sucC	Yes	NF	1164	387
988	pOE1188	Rv0914c	Rv0914c	No	NF	1239	412
989	pOE1189	Rv1679	fadE16	No	NF	1122	373
990	pOE1190	Rv1453	Rv1453	No	NF	1266	421
991	pOE1191	Rv3563	fadE32	No	NF	960	319
992	pOE1192	Rv3513c	fadD18	No	NF	657	218
993	pOE1193	Rv1627c	Rv1627c	No	NF	1209	402
994	pOE1194	Rv0590	mce2B	No	NF	828	275
995	pOE1195	Rv2063	mazE7	No	NF	234	77
996	pOE1196	Rv0749	vapC31	No	NF	429	142
997	pOE1197	Rv0262c	aac	No	NF	546	181
998	pOE1198	Rv1938	ephB	No	NF	1071	356
999	pOE1199	Rv3320c	vapC44	No	NF	429	142
1000	pOE1200	Rv0626	vapB5	No	NF	261	86
1001	pOE1201	Rv3260c	whiB2	No	NF	270	89
1002	pOE1202	Rv0277c	vapC25	No	NF	429	142
1003	pOE1203	Rv2261c	Rv2261c	No	NF	423	140
1004	pOE1204	Rv1942c	mazF5	No	NF	330	109
1005	pOE1205	Rv2034	Rv2034	No	NF	324	107
1006	pOE1206	Rv1495	mazF4	No	NF	318	105
1007	pOE1207	Rv3183	Rv3183	No	NF	330	109
1008	pOE1208	Rv0880	Rv0880	No	NF	432	143
1009	pOE1209	Rv2801c	mazF9	No	NF	357	118
1010	pOE1210	Rv2274c	mazF8	No	NF	318	105
1011	pOE1211	Rv3160c	Rv3160c	No	NF	642	213
1012	pOE1212	Rv1956	higA	No	NF	450	149
1013	pOE1213	Rv0665	vapC8	No	NF	339	112
1014	pOE1214	Rv2745c	clgR	No	NF	339	112
1015	pOE1215	Rv0609	vapC28	No	NF	402	133
1016	pOE1216	Rv0664	vapB8	No	NF	273	90
1017	pOE1217	Rv1636	TB15.3	No	NF	441	146
1018	pOE1218	Rv2759c	vapC42	No	NF	396	131
1019	pOE1219	Rv2549c	vapC20	No	NF	396	131
1020	pOE1220	Rv2234	ptpA	No	NF	492	163
1021	pOE1221	Rv1255c	Rv1255c	No	NF	609	202
1022	pOE1222	Rv2948c	fadD22	No	NF	2118	705
1023	pOE1223	Rv0594	mce2F	No	NF	1551	516
1024	pOE1224	Rv3557c	Rv3557c	No	NF	603	200
1025	pOE1225	Rv0302	Rv0302	No	NF	633	210
1026	pOE1226	Rv0273c	Rv0273c	No	NF	621	206
1027	pOE1227	Rv3501c	yrbE4A	No	NF	765	254
1028	pOE1228	Rv1033c	trcR	No	NF	774	257
1029	pOE1229	Rv1816	Rv1816	No	NF	705	234
1030	pOE1230	Rv1255c	Rv1255c	No	NF	609	202
1031	pOE1231	Rv1664	pks9	No	NF	3054	1017
1032	pOE1232	Rv1750c	fadD1	No	NF	1599	532
1033	pOE1233	Rv1935c	echA13	No	NF	957	318
1034	pOE1234	Rv1934c	fadE17	No	NF	1230	409
1035	pOE1235	Rv1563c	treY	No	NF	2298	765
1036	pOE1236	Rv3133c	devR	No	NF	654	217
1037	pOE1237	Rv2483c	plsC	No	NF	1743	580
1038	pOE1238	Rv3515c	fadD19	No	NF	1647	548
1039	pOE1239	Rv2866	relG	No	NF	264	87
1040	pOE1240	Rv0590A	Rv0590A	No	NF	255	84
1041	pOE1241	Rv3661	Rv3661	No	NF	864	287
1042	pOE1242	Rv1996	Rv1996	No	NF	954	317
1043	pOE1243	Rv3357	relJ	No	NF	276	91
1044	pOE1244	Rv3039c	echA17	No	NF	765	254
1045	pOE1245	Rv0634c	Rv0634c	No	NF	714	237
1046	pOE1246	Rv3574	kstR	No	NF	600	199
1047	pOE1247	Rv1284	canA	Yes	NF	492	163
1048	pOE1248	Rv2503c	scoB	No	NF	657	218
1049	pOE1249	Rv3334	Rv3334	No	NF	441	146
1050	pOE1250	Rv1544	Rv1544	No	NF	804	267
1051	pOE1251	Rv3208	Rv3208	No	NF	687	228
1052	pOE1252	Rv1151c	Rv1151c	No	NF	714	237
1053	pOE1253	Rv2711	ideR	No	NF	693	230
1054	pOE1254	Rv2028c	Rv2028c	No	NF	840	279
1055	pOE1255	Rv3757c	proW	No	NF	690	229
1056	pOE1256	Rv1675c	cmr	No	NF	735	244
1057	pOE1257	Rv3774	echA21	No	NF	825	274
1058	pOE1258	Rv2187	fadD15	No	NF	1803	600
1059	pOE1259	Rv0860	fadB	No	NF	2163	720
1060	pOE1260	Rv0271c	fadE6	No	NF	2196	731
1061	pOE1261	Rv1493	mutB	No	NF	2253	750
1062	pOE1262	Rv2950c	fadD29	No	NF	1860	619
1063	pOE1263	Rv0974c	accD2	No	NF	1590	529
1064	pOE1264	Rv0981	mprA	No	NF	687	228
1065	pOE1265	Rv1085c	Rv1085c	No	NF	729	242
1066	pOE1266	Rv1674c	Rv1674c	No	NF	657	218
1067	pOE1267	Rv0472c	Rv0472c	No	NF	705	234
1068	pOE1268	Rv0726c	Rv0726c	No	NF	1104	367
1069	pOE1269	Rv1701	Rv1701	Yes	NF	936	311
1070	pOE1270	Rv3734c	tgs2	No	NF	1365	454
1071	pOE1271	Rv3087	Rv3087	No	NF	1419	472
1072	pOE1272	Rv0589	mce2A	No	NF	1215	404
1073	pOE1273	Rv3236c	Rv3236c	No	NF	1158	385
1074	pOE1274	Rv0328	Rv0328	No	NF	603	200
1075	pOE1275	Rv3233c	Rv3233c	No	NF	591	196
1076	pOE1276	Rv2624c	Rv2624c	No	NF	819	272
1077	pOE1277	Rv3497c	mce4C	No	NF	1074	357
1078	pOE1278	Rv2724c	fadE20	No	NF	1161	386
1079	pOE1279	Rv0602c	tcrA	No	NF	762	253
1080	pOE1280	Rv3824c	papA1	No	NF	1536	511
1081	pOE1281	Rv2868c	gcpE	No	NF	1164	387
1082	pOE1282	Rv3561	fadD3	No	NF	1524	507
1083	pOE1283	Rv2523c	acpS	No	NF	393	130
1084	pOE1284	Rv2538c	aroB	Yes	NF	1089	362
1085	pOE1285	Rv2416c	eis	No	NF	1209	402
1086	pOE1286	Rv3505	fadE27	No	NF	1122	373
1087	pOE1287	Rv3544c	fadE28	No	NF	1020	339
1088	pOE1288	Rv1994c	cmtR	No	NF	357	118
1089	pOE1289	Rv3088	tgs4	No	NF	1425	474
1090	pOE1290	Rv0337c	aspC	Yes	NF	1290	429
1091	pOE1291	Rv3797	fadE35	No	NF	1782	593
1092	pOE1292	Rv2941	fadD28	No	NF	1743	580
1093	pOE1293	Rv1521	fadD25	No	NF	1752	583
1094	pOE1294	Rv1529	fadD24	No	NF	1755	584
1095	pOE1295	Rv2547	vapB19	No	NF	258	85
1096	pOE1296	Rv0474	Rv0474	No	NF	423	140
1097	pOE1297	Rv2865	relF	No	NF	282	93
1098	pOE1298	Rv2789c	fadE21	No	NF	1233	410
1099	pOE1299	Rv0456c	echA2	No	NF	915	304
1100	pOE1300	Rv1719	Rv1719	No	NF	780	259
1101	pOE1301	Rv0859	fadA	No	NF	1212	403
1102	pOE1302	Rv2359	zur	No	NF	393	130
1103	pOE1303	Rv0353	hspR	No	NF	381	126
1104	pOE1304	Rv2385	mbtJ	No	NF	921	306
1105	pOE1305	Rv3500c	yrbE4B	No	NF	843	280
1106	pOE1306	Rv2110c	prcB	Yes	NF	876	291
1107	pOE1307	Rv1082	mca	No	NF	867	288
1108	pOE1308	Rv0587	yrbE2A	No	NF	798	265
1109	pOE1309	Rv3392c	cmaA1	No	NF	864	287
1110	pOE1310	Rv1467c	fadE15	No	NF	1830	609
1111	pOE1311	Rv1908c	katG	No	NF	2223	740
1112	pOE1312	Rv2258c	Rv2258c	No	NF	1062	353
1113	pOE1313	Rv2325c	Rv2325c	Yes	NF	849	282
1114	pOE1314	Rv0564c	gpdA1	No	NF	1026	341
1115	pOE1315	Rv0904c	accD3	No	NF	1488	495
1116	pOE1316	Rv1962c	vapC35	No	NF	408	135
1117	pOE1317	Rv1943c	mazE5	No	NF	378	125
1118	pOE1318	Rv1219c	Rv1219c	No	NF	639	212
1119	pOE1319	Rv2601A	vapB41	No	NF	288	95
1120	pOE1320	Rv0022c	whiB5	No	CF	420	139
1121	pOE1321	Rv0955	Rv0955	Yes	CF	1368	455
1122	pOE1322	Rv3167c	Rv3167c	No	NF	627	208
1123	pOE1323	Rv0022c	whiB5	No	CF	420	139
1124	pOE1324	Rv1142c	echA10	No	CF	807	268
1125	pOE1325	Rv1153c	omt	No	CF	849	282
1126	pOE1326	Rv2262c	Rv2262c	No	CF	1083	360
1127	pOE1327	Rv2282c	Rv2282c	No	CF	939	312
1128	pOE1328	Rv3164c	moxR3	No	CF	963	320
1129	pOE1329	Rv3676	crp	No	CF	675	224
1130	pOE1330	Rv2642	Rv2642	No	NF	381	126
1131	pOE1331	Rv3720	Rv3720	No	NF	1263	420
1132	pOE1332	Rv2610c	pimA	No	CF	1137	378
1133	pOE1333	Rv3252c	alkB	No	CF	1251	416
1134	pOE1334	Rv0752c	fadE9	No	NF	1173	390
1135	pOE1335	Rv1346	mbtN	No	NF	1161	386
1136	pOE1336	Rv2947c	pks15	No	NF	1491	496
1137	pOE1337	Rv1410c	Rv1410c	No	NF	1557	518
1138	pOE1338	Rv1241	vapB33	No	NF	261	86
1139	pOE1339	Rv1721c	vapB12	No	CF	228	75
1140	pOE1340	Rv2428	ahpC	No	CF	588	195
1141	pOE1341	Rv2596	vapC40	No	CF	405	134
1142	pOE1342	Rv3767c	Rv3767c	No	CF	945	314
1143	pOE1343	Rv2727c	miaA	Yes	CF	945	314
1144	pOE1344	Rv1135A	Rv1135A	No	NF	243	80
1145	pOE1345	Rv3804c	fbpA	No	CF	1017	338
1146	pOE1346	Rv2246	kasB	Yes	CF	1317	438
1147	pOE1347	Rv0616A	vapB29	No	NF	228	75
1148	pOE1348	Rv0019c	fhaB	No	NF	468	155
1149	pOE1349	Rv0339c	Rv0339c	No	NF	2499	832
1150	pOE1350	Rv1479	moxR1	Yes	CF	1134	377
1151	pOE1351	Rv0311	Rv0311	Yes	NF	1230	409
1152	pOE1352	Rv1246c	relE	No	NF	294	97
1153	pOE1353	Rv0324	Rv0324	No	NF	681	226
1154	pOE1354	Rv1955	higB	No	CF	378	125
1155	pOE1355	Rv1969	mce3D	No	CF	1272	423
1156	pOE1356	Rv2289	cdh	No	CF	783	260
1157	pOE1357	Rv3922c	Rv3922c	No	CF	363	120
1158	pOE1358	Rv3559c	Rv3559c	Yes	NF	789	262
1159	pOE1359	Rv2231B	vapB16	No	NF	177	58
1160	pOE1360	Rv1603	hisA	Yes	CF	738	245
1161	pOE1361	Rv1479	moxR1	Yes	CF	1134	377
1162	pOE1362	Rv1760	Rv1760	No	NF	1509	502
1163	pOE1363	Rv3499c	mce4A	No	CF	1203	400
1164	pOE1364	Rv1175c	fadH	No	NF	2025	674
1165	pOE1365	Rv1180	pks3	No	NF	1467	488
1166	pOE1366	Rv1562c	treZ	No	NF	1743	580
1167	pOE1367	Rv0744c	Rv0744c	Yes	NF	507	168
1168	pOE1368	Rv1740	vapB34	No	CF	213	70
1169	pOE1369	Rv2190c	Rv2190c	No	CF	1158	385
1170	pOE1370	Rv3124	moaR1	No	CF	870	289
1171	pOE1371	Rv3269	Rv3269	No	CF	282	93
1172	pOE1372	Rv0581	vapB26	No	NF	216	71
1173	pOE1373	Rv0277A	vapB25	No	NF	258	85
1174	pOE1374	Rv1962A	vapB35	No	NF	273	90
1175	pOE1375	Rv2801A	mazE9	No	NF	231	76
1176	pOE1376	Rv2989	Rv2989	No	NF	702	233
1177	pOE1377	Rv0085	hycP	Yes	CF	663	220
1178	pOE1378	Rv1652	argC	Yes	CF	1059	352
1179	pOE1379	Rv0456B	mazE1	No	NF	174	57
1180	pOE1380	Rv0186A	mymT	No	NF	162	53
1181	pOE1381	Rv1397c	vapC10	No	NF	402	133
1182	pOE1382	Rv2160A	Rv2160A	No	NF	636	211
1183	pOE1383	Rv0599c	vapB27	No	NF	237	78
1184	pOE1384	Rv3143	Rv3143	No	NF	402	133
1185	pOE1385	Rv3506	fadD17	No	NF	1509	502
1186	pOE1386	Rv1886c	fbpB	No	CF	978	325
1187	pOE1387	Rv2231A	vapC16	No	NF	426	141
1188	pOE1388	Rv2831	echA16	No	CF	750	249
1189	pOE1389	Rv1608c	bcpB	No	NF	465	154
1190	pOE1390	Rv0020c	fhaA	No	NF	1584	527
1191	pOE1391	Rv2748c	ftsK	Yes	CF	2652	883
1192	pOE1392	Rv2142c	parE2	No	NF	318	105
1193	pOE1393	Rv2238c	ahpE	No	NF	462	153
1194	pOE1394	Rv2232	ptkA	No	CF	876	291
1195	pOE1395	Rv1303	Rv1303	Yes	CF	486	161
1196	pOE1396	Rv1534	Rv1534	No	NF	678	225
1197	pOE1397	Rv0251c	hsp	No	NF	480	159
1198	pOE1398	Rv1932	tpx	No	CF	498	165
1199	pOE1399	Rv2505c	fadD35	No	NF	1644	547
1200	pOE1400	Rv1098c	fum	Yes	CF	1425	474
1201	pOE1401	Rv0645c	mmaA1	No	NF	861	286
1202	pOE1402	Rv2398c	cysW	Yes	NF	819	272
1203	pOE1403	Rv0289	espG3	Yes	CF	888	295
1204	pOE1404	Rv0959A	vapB9	No	NF	222	73
1205	pOE1405	Rv3391	acrA1	No	NF	1953	650
1206	pOE1406	Rv1828	Rv1828	Yes	NF	744	247
1207	pOE1407	Rv3050c	Rv3050c	No	NF	741	246
1208	pOE1408	Rv2872	vapC43	No	NF	444	147
1209	pOE1409	Rv2103c	vapC37	No	CF	435	144
1210	pOE1410	Rv2358	smtB	No	NF	408	135
1211	pOE1411	Rv2526	vapB17	No	NF	228	75
1212	pOE1412	Rv1309	atpG	Yes	NF	918	305
1213	pOE1413	Rv0722	rpmD	Yes	NF	198	65
1214	pOE1414	Rv0470c	pcaA	No	NF	864	287
1215	pOE1415	Rv0895	Rv0895	No	NF	1518	505
1216	pOE1416	Rv0681	Rv0681	No	NF	591	196
1217	pOE1417	Rv3523	ltp3	No	NF	1185	394
1218	pOE1418	Rv1247c	relB	No	NF	270	89
1219	pOE1419	Rv2794c	pptT	No	NF	684	227
1220	pOE1420	Rv0112	gca	Yes	NF	957	318
1221	pOE1421	Rv0462	lpdC	Yes	NF	1395	464
1222	pOE1422	Rv1326c	glgB	Yes	NF	2196	731
1223	pOE1423	Rv0189c	ilvD	Yes	NF	1728	575
1224	pOE1424	Rv3197A	whiB7	No	NF	279	92
1225	pOE1425	Rv1406	fmt	Yes	CF	939	312
1226	pOE1426	Rv2889c	tsf	Yes	NF	816	271
1227	pOE1427	Rv2996c	serA1	Yes	NF	1587	528
1228	pOE1428	Rv3458c	rpsD	Yes	NF	606	201
1229	pOE1429	Rv0437c	psd	No	CF	696	231
1230	pOE1430	Rv2427A	oxyR'	No	NF	519	172
1231	pOE1431	Rv2142A	parD2	No	NF	216	71
1232	pOE1432	Rv1395	Rv1395	No	NF	1035	344
1233	pOE1433	Rv3862c	whiB6	No	NF	351	116
1234	pOE1434	Rv0377	Rv0377	No	CF	966	321
1235	pOE1435	Rv0432	sodC	No	CF	723	240
1236	pOE1436	Rv1136	Rv1136	No	NF	342	113
1237	pOE1437	Rv2871	vapB43	No	NF	258	85
1238	pOE1438	Rv3384c	vapC46	No	NF	393	130
1239	pOE1439	Rv1773c	Rv1773c	No	NF	747	248
1240	pOE1440	Rv0078	Rv0078	No	NF	606	201
1241	pOE1441	Rv1679	fadE16	No	NF	1122	373
1242	pOE1442	Rv0214	fadD4	No	NF	1614	537
1243	pOE1443	Rv0510	hemC	Yes	NF	930	309
1244	pOE1444	Rv0598c	vapC27	No	CF	414	137
1245	pOE1445	Rv0196	Rv0196	No	CF	585	194
1246	pOE1446	Rv3373	echA18	No	NF	642	213
1247	pOE1447	Rv1966	mce3A	No	CF	1278	425
1248	pOE1448	Rv1968	mce3C	No	CF	1233	410
1249	pOE1449	Rv3061c	fadE22	No	CF	2166	721
1250	pOE1450	Rv3082c	virS	No	CF	1023	340
1251	pOE1451	Rv3249c	Rv3249c	No	CF	636	211
1252	pOE1452	Rv1311	atpC	Yes	CF	366	121
1253	pOE1453	Rv2912c	Rv2912c	No	NF	588	195
1254	pOE1454	Rv1556	Rv1556	No	NF	609	202
1255	pOE1455	Rv1114	vapC32	No	NF	375	124
1256	pOE1456	Rv1776c	Rv1776c	No	NF	561	186
1257	pOE1457	Rv1931c	Rv1931c	No	NF	780	259
1258	pOE1458	Rv1965	yrbE3B	No	NF	816	271
1259	pOE1459	Rv2477c	Rv2477c	Yes	NF	1677	558
1260	pOE1460	Rv0270	fadD2	No	NF	1683	560
1261	pOE1461	Rv3409c	choD	No	NF	1737	578
1262	pOE1462	Rv3385c	vapB46	No	NF	309	102
1263	pOE1463	Rv2953	Rv2953	No	NF	1257	418
1264	pOE1464	Rv3692	moxR2	No	NF	1077	358
1265	pOE1465	Rv0334	rmlA	Yes	NF	867	288
1266	pOE1466	Rv1474c	Rv1474c	No	NF	564	187
1267	pOE1467	Rv2005c	Rv2005c	No	NF	888	295
1268	pOE1468	Rv0701	rplC	Yes	CF	654	217
1269	pOE1469	Rv1456c	Rv1456c	Yes	NF	933	310
1270	pOE1470	Rv2926c	Rv2926c	Yes	NF	624	207
1271	pOE1471	Rv3275c	purE	Yes	NF	525	174
1272	pOE1472	Rv0748	vapB31	No	NF	258	85
1273	pOE1473	Rv2303c	Rv2303c	No	NF	924	307
1274	pOE1474	Rv2384	mbtA	No	NF	1698	565
1275	pOE1475	Rv3295	Rv3295	No	NF	666	221
1276	pOE1476	Rv1953	vapC14	No	CF	312	103
1277	pOE1477	Rv2160c	Rv2160c	No	NF	342	113
1278	pOE1478	Rv2017	Rv2017	No	NF	1041	346
1279	pOE1479	Rv3498c	mce4B	No	NF	1053	350
1280	pOE1480	Rv0792c	Rv0792c	No	NF	810	269
1281	pOE1481	Rv3522	ltp4	No	NF	1065	354
1282	pOE1482	Rv0700	rpsJ	Yes	CF	306	101
1283	pOE1483	Rv1867	Rv1867	No	NF	1485	494
1284	pOE1484	Rv1483	fabG1	No	NF	744	247
1285	pOE1485	Rv3740c	Rv3740c	No	NF	1347	448
1286	pOE1486	Rv3698	Rv3698	No	NF	1530	509
1287	pOE1487	Rv2882c	frr	Yes	NF	558	185
1288	pOE1488	Rv0539	Rv0539	No	NF	633	210
1289	pOE1489	Rv3203	lipV	No	NF	675	224
1290	pOE1490	Rv3624c	hpt	No	NF	651	216
1291	pOE1491	Rv1853	ureD	No	NF	627	208
1292	pOE1492	Rv2170	Rv2170	No	NF	621	206
1293	pOE1493	Rv2849c	cobO	No	NF	624	207
1294	pOE1494	Rv3007c	Rv3007c	No	NF	615	204
1295	pOE1495	Rv3309c	upp	No	NF	624	207
1296	pOE1496	Rv3322c	Rv3322c	No	NF	615	204
1297	pOE1497	Rv0727c	fucA	No	NF	657	218
1298	pOE1498	Rv2322c	rocD1	No	NF	666	221
1299	pOE1499	Rv3741c	Rv3741c	No	NF	675	224
1300	pOE1500	Rv3319	sdhB	No	NF	792	263
1301	pOE1501	Rv3838c	pheA	No	NF	966	321
1302	pOE1502	Rv0489	gpm1	No	NF	750	249
1303	pOE1503	Rv0730	Rv0730	No	NF	729	242
1304	pOE1504	Rv1304	atpB	No	NF	753	250
1305	pOE1505	Rv2070c	cobK	No	NF	735	244
1306	pOE1506	Rv2773c	dapB	No	NF	738	245
1307	pOE1507	Rv3631	Rv3631	No	NF	726	241
1308	pOE1508	Rv1928c	Rv1928c	No	NF	768	255
1309	pOE1509	Rv3149	nuoE	No	NF	759	252
1310	pOE1510	Rv1405c	Rv1405c	No	NF	825	274
1311	pOE1511	Rv3266c	rmlD	No	NF	915	304
1312	pOE1512	Rv3397c	phyA	No	NF	909	302
1313	pOE1513	Rv1604	impA	No	NF	813	270
1314	pOE1514	Rv1882c	Rv1882c	No	NF	834	277
1315	pOE1515	Rv2498c	citE	No	NF	822	273
1316	pOE1516	Rv2952	Rv2952	No	NF	813	270
1317	pOE1517	Rv0241c	htdX	No	NF	843	280
1318	pOE1518	Rv0068	Rv0068	No	NF	912	303
1319	pOE1519	Rv0217c	lipW	No	NF	909	302
1320	pOE1520	Rv2606c	snzP	No	NF	900	299
1321	pOE1521	Rv3406	Rv3406	No	NF	888	295
1322	pOE1522	Rv1681	moeX	No	NF	993	330
1323	pOE1523	Rv2678c	hemE	No	NF	1074	357
1324	pOE1524	Rv1647	Rv1647	No	NF	951	316
1325	pOE1525	Rv3725	Rv3725	No	NF	930	309
1326	pOE1526	Rv0183	Rv0183	No	NF	840	279
1327	pOE1527	Rv0216	Rv0216	No	NF	1014	337
1328	pOE1528	Rv3010c	pfkA	No	NF	1032	343
1329	pOE1529	Rv0694	lldD1	No	NF	1191	396
1330	pOE1530	Rv0213c	Rv0213c	No	NF	1314	437
1331	pOE1531	Rv3485c	Rv3485c	No	NF	945	314
1332	pOE1532	Rv2677c	hemY	No	NF	1359	452
1333	pOE1533	Rv0416	thiS	Yes	NF	207	68
1334	pOE1534	Rv1988	erm(37)	No	NF	540	179
1335	pOE1535	Rv2725c	hflX	No	NF	1488	495
1336	pOE1536	Rv3303c	lpdA	No	NF	1482	493
1337	pOE1537	Rv2470	glbO	No	NF	387	128
1338	pOE1538	Rv0866	moaE2	No	NF	426	141
1339	pOE1539	Rv1334	mec	No	NF	441	146
1340	pOE1540	Rv0137c	msrA	No	NF	549	182
1341	pOE1541	Rv1520	Rv1520	No	NF	1041	346
1342	pOE1542	Rv3545c	cyp125	No	NF	1302	433
1343	pOE1543	Rv0536	galE3	No	NF	1041	346
1344	pOE1544	Rv1856c	Rv1856c	No	NF	678	225
1345	pOE1545	Rv2419c	gpgP	No	NF	672	223
1346	pOE1546	Rv3841	bfrB	No	NF	546	181
1347	pOE1547	Rv2966c	Rv2966c	No	NF	567	188
1348	pOE1548	Rv3567c	hsaB	No	NF	564	187
1349	pOE1549	Rv0316	Rv0316	No	NF	615	204
1350	pOE1550	Rv1377c	Rv1377c	No	NF	639	212
1351	pOE1551	Rv1498c	Rv1498c	No	NF	618	205
1352	pOE1552	Rv0187	Rv0187	No	NF	663	220
1353	pOE1553	Rv0306	Rv0306	No	NF	672	223
1354	pOE1554	Rv3368c	Rv3368c	No	NF	645	214
1355	pOE1555	Rv2436	rbsK	No	NF	915	304
1356	pOE1556	Rv2964	purU	No	NF	933	310
1357	pOE1557	Rv1408	rpe	No	NF	699	232
1358	pOE1558	Rv2335	cysE	No	NF	690	229
1359	pOE1559	Rv2073c	Rv2073c	No	NF	750	249
1360	pOE1560	Rv3815c	Rv3815c	No	NF	756	251
1361	pOE1561	Rv1245c	Rv1245c	No	NF	831	276
1362	pOE1562	Rv3568c	hsaC	No	NF	903	300
1363	pOE1563	Rv1905c	aao	No	NF	963	320
1364	pOE1564	Rv2236c	cobD	No	NF	942	313
1365	pOE1565	Rv0149	Rv0149	No	NF	969	322
1366	pOE1566	Rv0711	atsA	No	NF	2364	787
1367	pOE1567	Rv1939	Rv1939	No	NF	516	171
1368	pOE1568	Rv1454c	qor	No	NF	987	328
1369	pOE1569	Rv0075	Rv0075	No	NF	1173	390
1370	pOE1570	Rv3225c	Rv3225c	No	NF	1425	474
1371	pOE1571	Rv0853c	pdc	No	NF	1683	560
1372	pOE1572	Rv3618	Rv3618	No	NF	1188	395
1373	pOE1573	Rv1726	Rv1726	No	NF	1386	461
1374	pOE1574	Rv0816c	thiX	No	NF	423	140
1375	pOE1575	Rv3854c	ethA	No	NF	1470	489
1376	pOE1576	Rv3525c	Rv3525c	No	NF	525	174
1377	pOE1577	Rv3389c	htdY	No	NF	873	290
1378	pOE1578	Rv0815c	cysA2	No	NF	834	277
1379	pOE1579	Rv0321	dcd	No	NF	573	190
1380	pOE1580	Rv0927c	Rv0927c	No	NF	792	263
1381	pOE1581	Rv0945	Rv0945	No	NF	762	253
1382	pOE1582	Rv3677c	Rv3677c	No	NF	795	264
1383	pOE1583	Rv3224	Rv3224	No	NF	849	282
1384	pOE1584	Rv0625c	Rv0625c	No	NF	741	246
1385	pOE1585	Rv0317c	glpQ2	No	NF	771	256
1386	pOE1586	Rv3400	Rv3400	No	NF	789	262
1387	pOE1587	Rv2140c	TB18.6	No	NF	531	176
1388	pOE1588	Rv3816c	Rv3816c	No	NF	780	259
1389	pOE1589	Rv1554	frdC	No	CF	381	126
1390	pOE1590	Rv0370c	Rv0370c	No	NF	897	298
1391	pOE1591	Rv3551	Rv3551	No	NF	879	292
1392	pOE1592	Rv0984	moaB2	No	NF	546	181
1393	pOE1593	Rv3535c	hsaG	No	NF	912	303
1394	pOE1594	Rv3548c	Rv3548c	No	NF	915	304
1395	pOE1595	Rv3117	cysA3	No	NF	834	277
1396	pOE1596	Rv0646c	lipG	No	NF	906	301
1397	pOE1597	Rv3308	pmmB	No	NF	1605	534
1398	pOE1598	Rv0734	mapA	No	CF	801	266
1399	pOE1599	Rv0573c	pncB2	No	CF	1392	463
1400	pOE1600	Rv1781c	malQ	No	CF	2175	724
1401	pOE1601	Rv3842c	glpQ1	No	CF	825	274
1402	pOE1602	Rv2277c	Rv2277c	No	CF	906	301
1403	pOE1603	Rv3034c	Rv3034c	No	CF	903	300
1404	pOE1604	Rv2095c	pafC	No	CF	951	316
1405	pOE1605	Rv1254	Rv1254	Yes	CF	1152	383
1406	pOE1606	Rv2222c	glnA2	No	CF	1341	446
1407	pOE1607	Rv1817	Rv1817	No	CF	1464	487
1408	pOE1608	Rv1130	prpD	No	CF	1581	526
1409	pOE1609	Rv2766c	Rv2766c	No	CF	783	260
1410	pOE1610	Rv3057c	Rv3057c	No	CF	864	287
1411	pOE1611	Rv0618	galTa	No	CF	696	231
1412	pOE1612	Rv2249c	glpD1	No	CF	1551	516
1413	pOE1613	Rv0994	moeA1	No	CF	1281	426
1414	pOE1614	Rv2852c	mqo	No	CF	1482	493
1415	pOE1615	Rv3157	nuoM	No	CF	1662	553
1416	pOE1616	Rv2208	cobS	No	CF	750	249
1417	pOE1617	Rv3375	amiD	No	CF	1428	475
1418	pOE1618	Rv3049c	Rv3049c	No	CF	1575	524
1419	pOE1619	Rv3227	aroA	No	CF	1353	450
1420	pOE1620	Rv3307	deoD	No	CF	807	268
1421	pOE1621	Rv2350c	plcB	No	CF	1539	512
1422	pOE1622	Rv2394	ggtB	No	CF	1932	643
1423	pOE1623	Rv1412	ribC	No	CF	606	201
1424	pOE1624	Rv3170	aofH	No	CF	1347	448
1425	pOE1625	Rv1552	frdA	No	CF	1752	583
1426	pOE1626	Rv3261	fbiA	No	CF	996	331
1427	pOE1627	Rv2962c	Rv2962c	No	CF	1350	449
1428	pOE1628	Rv3145	nuoA	No	CF	387	128
1429	pOE1629	Rv1333	Rv1333	No	CF	1035	344
1430	pOE1630	Rv1885c	Rv1885c	No	CF	600	199
1431	pOE1631	Rv3762c	Rv3762c	No	CF	1881	626
1432	pOE1632	Rv0013	trpG	No	NF	699	232
1433	pOE1633	Rv1553	frdB	No	NF	744	247
1434	pOE1634	Rv3468c	Rv3468c	No	CF	1095	364
1435	pOE1635	Rv2453c	mobA	No	CF	606	201
1436	pOE1636	Rv1163	narJ	No	CF	606	201
1437	pOE1637	Rv0763c	Rv0763c	No	NF	207	68
1438	pOE1638	Rv3155	nuoK	No	NF	300	99
1439	pOE1639	Rv2893	Rv2893	No	NF	978	325
1440	pOE1640	Rv1568	bioA	No	NF	1314	437
1441	pOE1641	Rv0637	hadC	No	NF	501	166
1442	pOE1642	Rv2131c	cysQ	No	NF	804	267
1443	pOE1643	Rv0851c	Rv0851c	No	NF	828	275
1444	pOE1644	Rv2957	Rv2957	No	NF	828	275
1445	pOE1645	Rv2607	pdxH	No	NF	675	224
1446	pOE1646	Rv2622	Rv2622	No	NF	822	273
1447	pOE1647	Rv0375c	Rv0375c	No	NF	861	286
1448	pOE1648	Rv0428c	Rv0428c	No	NF	909	302
1449	pOE1649	Rv0527	ccdA	Yes	NF	780	259
1450	pOE1650	Rv0881	Rv0881	No	NF	867	288
1451	pOE1651	Rv1400c	lipI	No	NF	963	320
1452	pOE1652	Rv0535	pnp	No	NF	795	264
1453	pOE1653	Rv2321c	rocD2	No	NF	546	181
1454	pOE1654	Rv1471	trxB1	No	NF	372	123
1455	pOE1655	Rv1826	gcvH	No	NF	405	134
1456	pOE1656	Rv3146	nuoB	No	NF	555	184
1457	pOE1657	Rv3837c	Rv3837c	No	NF	699	232
1458	pOE1658	Rv1516c	Rv1516c	No	NF	1011	336
1459	pOE1659	Rv2089c	pepE	No	NF	1128	375
1460	pOE1660	Rv0255c	cobQ1	No	NF	1485	494
1461	pOE1661	Rv0156	pntAb	No	NF	333	110
1462	pOE1662	Rv1990A	Rv1990A	No	NF	336	111
1463	pOE1663	Rv3542c	Rv3542c	No	NF	936	311
1464	pOE1664	Rv3147	nuoC	No	NF	711	236
1465	pOE1665	Rv0247c	Rv0247c	No	NF	747	248
1466	pOE1666	Rv0249c	Rv0249c	No	NF	822	273
1467	pOE1667	Rv3174	Rv3174	No	NF	708	235
1468	pOE1668	Rv3673c	Rv3673c	No	NF	684	227
1469	pOE1669	Rv2071c	cobM	No	NF	756	251
1470	pOE1670	Rv0294	tam	No	NF	786	261
1471	pOE1671	Rv3530c	Rv3530c	No	NF	783	260
1472	pOE1672	Rv0765c	Rv0765c	No	NF	828	275
1473	pOE1673	Rv2499c	Rv2499c	No	NF	558	185
1474	pOE1674	Rv3153	nuoI	No	NF	636	211
1475	pOE1675	Rv0687	Rv0687	No	NF	828	275
1476	pOE1676	Rv0296c	Rv0296c	No	NF	1398	465
1477	pOE1677	Rv1426c	lipO	No	NF	1263	420
1478	pOE1678	Rv1403c	Rv1403c	No	NF	825	274
1479	pOE1679	Rv2458	mmuM	No	NF	909	302
1480	pOE1680	Rv2776c	Rv2776c	No	NF	930	309
1481	pOE1681	Rv1256c	cyp130	No	NF	1218	405
1482	pOE1682	Rv1569	bioF1	No	NF	1161	386
1483	pOE1683	Rv1812c	Rv1812c	No	NF	1203	400
1484	pOE1684	Rv2276	cyp121	No	NF	1191	396
1485	pOE1685	Rv2800	Rv2800	No	NF	1650	549
1486	pOE1686	Rv1155	Rv1155	No	NF	444	147
1487	pOE1687	Rv3111	moaC1	Yes	NF	513	170
1488	pOE1688	Rv1089A	celA2a	No	NF	105	34
1489	pOE1689	Rv1786	Rv1786	No	NF	204	67
1490	pOE1690	Rv3251c	rubA	No	NF	168	55
1491	pOE1691	Rv0868c	moaD2	No	NF	279	92
1492	pOE1692	Rv2922A	acyP	No	NF	282	93
1493	pOE1693	Rv3198A	Rv3198A	No	NF	255	84
1494	pOE1694	Rv2007c	fdxA	No	NF	345	114
1495	pOE1695	Rv3352c	Rv3352c	No	NF	372	123
1496	pOE1696	Rv3119	moaE1	No	NF	444	147
1497	pOE1697	Rv1104	Rv1104	No	NF	690	229
1498	pOE1698	Rv3283	sseA	No	NF	894	297
1499	pOE1699	Rv3547	ddn	No	NF	456	151
1500	pOE1700	Rv3324c	moaC3	No	NF	534	177
1501	pOE1701	Rv0089	Rv0089	No	NF	594	197
1502	pOE1702	Rv0133	Rv0133	No	NF	606	201
1503	pOE1703	Rv1745c	idi	No	NF	612	203
1504	pOE1704	Rv1851	ureF	No	NF	636	211
1505	pOE1705	Rv1852	ureG	No	NF	675	224
1506	pOE1706	Rv2584c	apt	No	NF	672	223
1507	pOE1707	Rv3230c	Rv3230c	No	NF	1143	380
1508	pOE1708	Rv0778	cyp126	No	NF	1245	414
1509	pOE1709	Rv0858c	dapC	No	NF	1194	397
1510	pOE1710	Rv3526	kshA	No	NF	1161	386
1511	pOE1711	Rv3569c	hsaD	No	NF	876	291
1512	pOE1712	Rv3028c	fixB	No	NF	957	318
1513	pOE1713	Rv3520c	Rv3520c	No	NF	1044	347
1514	pOE1714	Rv0148	Rv0148	No	NF	861	286
1515	pOE1715	Rv0889c	citA	No	NF	1122	373
1516	pOE1716	Rv2454c	Rv2454c	No	NF	1122	373
1517	pOE1717	Rv3116	moeB2	No	NF	1170	389
1518	pOE1718	Rv1213	glgC	No	NF	1215	404
1519	pOE1719	Rv0843	Rv0843	No	NF	1005	334
1520	pOE1720	Rv0989c	grcC2	No	NF	978	325
1521	pOE1721	Rv3152	nuoH	No	NF	1233	410
1522	pOE1722	Rv0800	pepC	No	NF	1302	433
1523	pOE1723	Rv2899c	fdhD	No	NF	831	276
1524	pOE1724	Rv0097	Rv0097	No	NF	870	289
1525	pOE1725	Rv2212	Rv2212	No	NF	1137	378
1526	pOE1726	Rv0953c	Rv0953c	No	NF	849	282
1527	pOE1727	Rv0993	galU	Yes	NF	921	306
1528	pOE1728	Rv3084	lipR	No	NF	927	308
1529	pOE1729	Rv1099c	glpX	No	NF	1089	362
1530	pOE1730	Rv0688	Rv0688	No	NF	1221	406
1531	pOE1731	Rv0136	cyp138	No	NF	1326	441
1532	pOE1732	Rv1373	Rv1373	No	NF	981	326
1533	pOE1733	Rv2463	lipP	No	NF	1185	394
1534	pOE1734	Rv0155	pntAa	No	NF	1101	366
1535	pOE1735	Rv1625c	cya	No	NF	1332	443
1536	pOE1736	Rv2535c	pepQ	No	NF	1119	372
1537	pOE1737	Rv2780	ald	No	NF	1116	371
1538	pOE1738	Rv3571	kshB	No	NF	1077	358
1539	pOE1739	Rv2781c	Rv2781c	No	NF	1035	344
1540	pOE1740	Rv0322	udgA	No	NF	1332	443
1541	pOE1741	Rv0234c	gabD1	No	NF	1536	511
1542	pOE1742	Rv0248c	Rv0248c	No	NF	1941	646
1543	pOE1743	Rv1497	lipL	No	NF	1290	429
1544	pOE1744	Rv1559	ilvA	No	NF	1290	429
1545	pOE1745	Rv1336	cysM	No	NF	972	323
1546	pOE1746	Rv1523	Rv1523	No	NF	1044	347
1547	pOE1747	Rv1095	phoH2	No	NF	1302	433
1548	pOE1748	Rv1257c	Rv1257c	No	NF	1368	455
1549	pOE1749	Rv1844c	gnd1	No	NF	1458	485
1550	pOE1750	Rv2888c	amiC	No	NF	1422	473
1551	pOE1751	Rv1470	trxA	No	NF	375	124
1552	pOE1752	Rv0389	purT	No	NF	1260	419
1553	pOE1753	Rv3342	Rv3342	No	NF	732	243
1554	pOE1754	Rv3110	moaB1	No	NF	396	131
1555	pOE1755	Rv3628	ppa	No	NF	489	162
1556	pOE1756	Rv0520	Rv0520	No	NF	351	116
1557	pOE1757	Rv0548c	menB	No	NF	945	314
1558	pOE1758	Rv3077	Rv3077	No	NF	1812	603
1559	pOE1759	Rv0382c	pyrE	No	NF	540	179
1560	pOE1760	Rv2949c	Rv2949c	No	NF	600	199
1561	pOE1761	Rv3138	pflA	No	NF	1089	362
1562	pOE1762	Rv0693	pqqE	No	NF	1176	391
1563	pOE1763	Rv2427c	proA	No	NF	1248	415
1564	pOE1764	Rv3339c	icd1	No	NF	1230	409
1565	pOE1765	Rv2495c	bkdC	No	NF	1182	393
1566	pOE1766	Rv2859c	Rv2859c	No	NF	927	308
1567	pOE1767	Rv1409	ribG	Yes	NF	1020	339
1568	pOE1768	Rv0761c	adhB	No	NF	1128	375
1569	pOE1769	Rv1530	adh	No	NF	1104	367
1570	pOE1770	Rv3206c	moeB1	No	NF	1179	392
1571	pOE1771	Rv3726	Rv3726	No	NF	1194	397
1572	pOE1772	Rv0220	lipC	No	NF	1212	403
1573	pOE1773	Rv2858c	aldC	No	NF	1368	455
1574	pOE1774	Rv0913c	Rv0913c	No	NF	1509	502
1575	pOE1775	Rv2045c	lipT	No	NF	1536	511
1576	pOE1776	Rv2435c	Rv2435c	No	NF	2193	730
1577	pOE1777	Rv3156	nuoL	No	NF	1902	633
1578	pOE1778	Rv1936	Rv1936	No	NF	1110	369
1579	pOE1779	Rv1596	nadC	No	NF	858	285
1580	pOE1780	Rv1106c	Rv1106c	No	NF	1113	370
1581	pOE1781	Rv1178	Rv1178	No	NF	1089	362
1582	pOE1782	Rv0091	mtn	No	NF	768	255
1583	pOE1783	Rv0575c	Rv0575c	No	NF	1167	388
1584	pOE1784	Rv2141c	Rv2141c	No	NF	1347	448
1585	pOE1785	Rv1878	glnA3	No	NF	1353	450
1586	pOE1786	Rv3729	Rv3729	No	NF	2331	776
1587	pOE1787	Rv2280	Rv2280	No	NF	1380	459
1588	pOE1788	Rv3685c	cyp137	No	NF	1431	476
1589	pOE1789	Rv1538c	ansA	No	NF	981	326
1590	pOE1790	Rv0062	celA1	No	NF	1143	380
1591	pOE1791	Rv1849	ureB	No	NF	315	104
1592	pOE1792	Rv3078	hab	No	NF	402	133
1593	pOE1793	Rv1833c	Rv1833c	No	NF	861	286
1594	pOE1794	Rv1895	Rv1895	No	NF	1155	384
1595	pOE1795	Rv1360	Rv1360	No	NF	1023	340
1596	pOE1796	Rv0846c	Rv0846c	No	NF	1515	504
1597	pOE1797	Rv2363	amiA2	No	NF	1455	484
1598	pOE1798	Rv2957	Rv2957	No	NF	828	275
1599	pOE1799	Rv1771	Rv1771	No	NF	1287	428
1600	pOE1800	Rv0458	Rv0458	No	NF	1524	507
1601	pOE1801	Rv1854c	ndh	No	NF	1392	463
1602	pOE1802	Rv0391	metZ	No	NF	1221	406
1603	pOE1803	Rv0958	Rv0958	No	NF	1380	459
1604	pOE1804	Rv1726	Rv1726	No	NF	1386	461
1605	pOE1805	Rv3262	fbiB	No	NF	1347	448
1606	pOE1806	Rv1850	ureC	Yes	NF	1734	577
1607	pOE1807	Rv0565c	Rv0565c	No	NF	1461	486
1608	pOE1808	Rv0794c	Rv0794c	No	NF	1500	499
1609	pOE1809	Rv2351c	plcA	No	NF	1539	512
1610	pOE1810	Rv0066c	icd2	No	NF	2238	745
1611	pOE1811	Rv0793	Rv0793	No	NF	306	101
1612	pOE1812	Rv3216	Rv3216	No	NF	483	160
1613	pOE1813	Rv1324	Rv1324	No	NF	915	304
1614	pOE1814	Rv2296	Rv2296	No	NF	903	300
1615	pOE1815	Rv1512	epiA	No	NF	969	322
1616	pOE1816	Rv0486	mshA	No	NF	1443	480
1617	pOE1817	Rv0886	fprB	No	NF	1728	575
1618	pOE1818	Rv0484c	Rv0484c	No	NF	756	251
1619	pOE1819	Rv0983	pepD	No	NF	1395	464
1620	pOE1820	Rv1937	Rv1937	No	NF	2520	839
1621	pOE1821	Rv3913	trxB2	Yes	NF	1008	335
1622	pOE1822	Rv1511	gmdA	No	NF	1023	340
1623	pOE1823	Rv1692	Rv1692	No	NF	1062	353
1624	pOE1824	Rv0147	Rv0147	No	NF	1521	506
1625	pOE1825	Rv0769	Rv0769	No	NF	747	248
1626	pOE1826	Rv2161c	Rv2161c	No	NF	867	288
1627	pOE1827	Rv3487c	lipF	No	NF	834	277
1628	pOE1828	Rv2213	pepB	No	NF	1548	515
1629	pOE1829	Rv1394c	cyp132	No	NF	1386	461
1630	pOE1830	Rv2097c	pafA	No	NF	1359	452
1631	pOE1831	Rv3250c	rubB	No	NF	183	60
1632	pOE1832	Rv3290c	lat	No	NF	1350	449
1633	pOE1833	Rv2860c	glnA4	No	NF	1374	457
1634	pOE1834	Rv2713	sthA	No	NF	1407	468
1635	pOE1835	Rv2589	gabT	No	NF	1350	449
1636	pOE1836	Rv3829c	Rv3829c	No	NF	1611	536
1637	pOE1837	Rv2074	Rv2074	No	NF	414	137
1638	pOE1838	Rv3148	nuoD	No	NF	1323	440
1639	pOE1839	Rv2848c	cobB	No	NF	1374	457
1640	pOE1840	Rv2765	Rv2765	No	NF	738	245
1641	pOE1841	Rv2993c	Rv2993c	No	NF	720	239
1642	pOE1842	Rv3432c	gadB	No	NF	1383	460
1643	pOE1843	Rv0223c	Rv0223c	No	NF	1464	487
1644	pOE1844	Rv0892	Rv0892	No	NF	1488	495
1645	pOE1845	Rv1623c	cydA	No	NF	1458	485
1646	pOE1846	Rv2349c	plcC	No	NF	1527	508
1647	pOE1847	Rv0773c	ggtA	No	NF	1539	512
1648	pOE1848	Rv1319c	Rv1319c	No	NF	1608	535
1649	pOE1849	Rv3068c	pgmA	No	NF	1644	547
1650	pOE1850	Rv0044c	Rv0044c	No	NF	795	264
1651	pOE1851	Rv3742c	Rv3742c	No	NF	396	131
1652	pOE1852	Rv3214	gpm2	No	NF	612	203
1653	pOE1853	Rv1570	bioD	No	NF	681	226
1654	pOE1854	Rv3323c	moaX	No	NF	666	221
1655	pOE1855	Rv2334	cysK1	No	NF	933	310
1656	pOE1856	Rv3175	Rv3175	No	NF	1488	495
1657	pOE1857	Rv3775	lipE	No	NF	1248	415
1658	pOE1858	Rv0897c	Rv0897c	No	NF	1608	535
1659	pOE1859	Rv3914	trxC	No	NF	351	116
1660	pOE1860	Rv1542c	glbN	No	NF	411	136
1661	pOE1861	Rv0414c	thiE	No	NF	669	222
1662	pOE1862	Rv3537	kstD	No	NF	1692	563
1663	pOE1863	Rv1330c	pncB1	No	NF	1347	448
1664	pOE1864	Rv0802c	Rv0802c	No	NF	657	218
1665	pOE1865	Rv0046c	ino1	No	NF	1104	367
1666	pOE1866	Rv3772	hisC2	No	NF	1062	353
1667	pOE1867	Rv2674	msrB	No	NF	411	136
1668	pOE1868	Rv1263	amiB2	No	NF	1389	462
1669	pOE1869	Rv3318	sdhA	No	NF	1773	590
1670	pOE1870	Rv2900c	fdhF	No	NF	2340	779
1671	pOE1871	Rv3777	Rv3777	No	NF	987	328
1672	pOE1872	Rv0157	pntB	No	NF	1428	475
1673	pOE1873	Rv1096	Rv1096	No	NF	876	291
1674	pOE1874	Rv1834	lipZ	No	NF	867	288
1675	pOE1875	Rv0111	Rv0111	No	NF	2058	685
1676	pOE1876	Rv0669c	Rv0669c	No	NF	1914	637
1677	pOE1877	Rv1355c	moeY	No	NF	2148	715
1678	pOE1878	Rv2404c	lepA	No	NF	1962	653
1679	pOE1879	Rv2874	dipZ	No	NF	2088	695
1680	pOE1880	Rv0245	Rv0245	No	NF	489	162
1681	pOE1881	Rv2857c	Rv2857c	No	NF	777	258
1682	pOE1882	Rv0840c	pip	No	NF	861	286
1683	pOE1883	Rv1050	Rv1050	No	NF	906	301
1684	pOE1884	Rv1777	cyp144	No	NF	1305	434
1685	pOE1885	Rv1880c	cyp140	No	NF	1317	438
1686	pOE1886	Rv0943c	Rv0943c	No	NF	1041	346
1687	pOE1887	Rv3534c	hsaF	No	NF	1041	346
1688	pOE1888	Rv1399c	nlhH	No	NF	960	319
1689	pOE1889	Rv0768	aldA	No	NF	1470	489
1690	pOE1890	Rv1318c	Rv1318c	No	NF	1626	541
1691	pOE1891	Rv3470c	ilvB2	No	NF	1659	552
1692	pOE1892	Rv3276c	purK	No	NF	1290	429
1693	pOE1893	Rv0517	Rv0517	No	NF	1311	436
1694	pOE1894	Rv1023	eno	Yes	NF	1290	429
1695	pOE1895	Rv0547c	Rv0547c	No	NF	885	294
1696	pOE1896	Rv2096c	pafB	No	NF	999	332
1697	pOE1897	Rv0161	Rv0161	No	NF	1350	449
1698	pOE1898	Rv2065	cobH	No	NF	627	208
1699	pOE1899	Rv3817	Rv3817	No	NF	756	251
1700	pOE1901	Rv3591c	Rv3591c	No	NF	774	257
1701	pOE1902	Rv2291	sseB	No	NF	855	284
1702	pOE1903	Rv2393	che1	No	NF	846	281
1703	pOE1904	Rv1843c	guaB1	No	NF	1440	479
1704	pOE1905	Rv1785c	cyp143	No	NF	1182	393
1705	pOE1906	Rv2604c	snoP	No	NF	597	198
1706	pOE1907	Rv0315	Rv0315	No	NF	885	294
1707	pOE1908	Rv2895c	viuB	No	NF	852	283
1708	pOE1910	Rv3302c	glpD2	No	NF	1758	585
1709	pOE1911	Rv1832	gcvB	Yes	NF	2826	941
1710	pOE1912	Rv0363c	fba	No	NF	1035	344
1711	pOE1913	Rv3684	Rv3684	No	NF	1041	346
1712	pOE1914	Rv3150	nuoF	No	NF	1338	445
1713	pOE1915	Rv3601c	panD	No	NF	420	139
1714	pOE1916	Rv2129c	Rv2129c	No	NF	882	293
1715	pOE1917	Rv2118c	Rv2118c	No	NF	843	280
1716	pOE1918	Rv1138c	Rv1138c	No	NF	1017	338
1717	pOE1919	Rv0753c	mmsA	No	NF	1533	510
1718	pOE1920	Rv0077c	Rv0077c	No	NF	831	276
1719	pOE1921	Rv3279c	birA	No	NF	801	266
1720	pOE1922	Rv0812	Rv0812	No	NF	870	289
1721	pOE1923	Rv2867c	Rv2867c	No	NF	855	284
1722	pOE1924	Rv0303	Rv0303	No	NF	909	302
1723	pOE1925	Rv0770	Rv0770	No	NF	888	295
1724	pOE1926	Rv0979A	rpmF	No	NF	174	57
1725	pOE1927	Rv0998	Rv0998	No	NF	1002	333

## Sheet: Table S3
Table S3. Strains which demonstrated reduced growth
Rv ID	Gene
Rv2235	Rv2235
Rv0588	yrbE2B
Rv3101c	ftsX
Rv2093c	tatC
Rv0347	Rv0347
Rv3131	Rv3131
Rv3917c	parB
Rv1448c	tal
Rv2138	lppL
Rv0352	dnaJ1
Rv0685	tuf
Rv3457c	rpoA
Rv1436	gap
Rv3032	Rv3032
Rv1689	tyrS
Rv0357c	purA
Rv0412c	Rv0412c
Rv1294	thrA
Rv1415	ribA2
Rv1490	Rv1490
Rv2457c	clpX
Rv2178c	aroG
Rv0001	dnaA
Rv0086	hycQ
Rv1002c	Rv1002c
Rv1182	papA3
Rv1630	rpsA
Rv1007c	metS
Rv1622c	cydB
Rv2398c	cysW
Rv2793c	truB
Rv2583c	relA
Rv2916c	ffh
Rv3721c	dnaZX
Rv0014c	pknB
Rv1699	pyrG
Rv2122c	hisE
Rv2176	pknL
Rv2583c	relA
Rv2887	Rv2887
Rv2986c	hupB
Rv3297	nei
Rv3635	Rv3635
Rv3721c	dnaZX
Rv0732	secY
Rv3219	whiB1
Rv3698	Rv3698
Rv2928	tesA
Rv2748c	ftsK
Rv2282c	Rv2282c
Rv1246c	relE
Rv0324	Rv0324
Rv2398c	cysW
Rv1776c	Rv1776c
Rv3078	hab
